# Supplementary material for: Modular Synthetic Inverters from Zinc Finger Proteins and Small RNAs
Source: PLoS One. 2016 Feb 17;11(2):e0149483. doi: 10.1371/journal.pone.0149483 (PMC4757538; doi:10.1371/journal.pone.0149483)
Supplement: S1 Dataset — ZIP file containing Excel 2013 files of raw and adjusted data presented in this paper. (ZIP) [file pone.0149483.s003.zip]

Archive with 6 entries (6 files):
- Fig5, Fig6 Z59 SLS.xlsm
- Fig6 Z56 S04, Z56 S05.xlsm
- Fig6 Z56 SLS, Z57 S04, Z57 S05, Z57 SLS.xlsm
- Fig6 Z59 S04, Z59 S05.xlsm
- Fig7.xlsx
- Fig8.xlsx
