# Supplementary material for: Modular Synthetic Inverters from Zinc Finger Proteins and Small RNAs
Source: PLoS One. 2016 Feb 17;11(2):e0149483. doi: 10.1371/journal.pone.0149483 (PMC4757538; doi:10.1371/journal.pone.0149483)
Supplement: S1 Dataset — ZIP file containing Excel 2013 files of raw and adjusted data presented in this paper. (ZIP) [file pone.0149483.s003.zip › Fig5, Fig6 Z59 SLS.xlsm]

## Sheet: TFs
	40 mM	10 mM	5 mM	1 mM	500 uM	200 uM	100 uM	50 uM	20 uM	10 uM	5 uM	no arab			40 mM	10 mM	5 mM	1 mM	500 uM	200 uM	100 uM	50 uM	20 uM	10 uM	5 uM	no arab		ind fold
pJH9-68 R1	1.88479	5.05347	7.70956	6.77162	9.75881	13.7652	14.784	15.6336	18.397	19.6442	19.5305	19.7698
pJH9-68 R2	3.50948	6.54037	8.17277	9.01792	11.3827	14.3534	16.0539	18.9295	19.5939	20.6158	20.0631	21.2293		pJH9-68 AVG
pJH9-68 R3	3.7251	7.67155	9.53839	11.9104	10.8775	14.6725	16.0976	19.3844	19.6406	20.015	20.542	21.421		no sRNA	2.94844	6.03498	8.03906	8.90657	10.4906	13.928	16.1179	17.7408	19.4515	20.127	20.2218	20.6972		7.0197
pJH9-68 R4	2.44236	6.20115	6.17676	8.64181	10.5197	12.7358	15.7368	17.0359	19.0656	19.5033	19.7598	21.0386		pJH9-68 STD ERR	0.277617	0.415407	0.41776	0.63389	0.298944	0.429136	0.321802	0.501738	0.258701	0.429584	0.256964	0.236549
pJH9-68 R5	2.59426	4.53275	8.69537	9.0714	9.3167	12.5324	16.7173	17.8031	20.4946	22.1507	21.4479	20.3057
pJH9-68 R6	3.53467	6.21057	7.94152	8.02629	11.0883	15.5087	17.3178	17.6581	19.5177	18.833	19.9877	20.4187
pJH4-55 R1	4.2377	9.85098	8.51652	12.2356	13.9569	7.20742	18.3742	18.6704	20.1376	21.3177	21.4555	17.0335
pJH4-55 R2	5.33554	11.0172	13.3322	14.7911	16.007	18.9245	19.4143	13.9759	7.27602	22.4385	21.9168	22.2024		pJH4-55 AVG
pJH4-55 R3	4.66496	8.10315	13.023	13.1824	13.75	16.2939	17.9069	18.8496	19.9375	20.9754	20.1813	21.0042		J23108 sLS	4.7658	9.53159	12.069	12.906	14.792	15.8502	18.9575	17.417	18.1168	20.972	20.8491	20.8474		4.37438
pJH4-55 R4	3.84857	9.67222	12.1166	12.8918	14.755	18.0954	18.8381	15.3385	20.9864	18.4846	18.6328	21.1394		pJH4-55 STD ERR	0.238265	0.396453	0.672489	0.383558	0.374093	1.62448	0.338819	0.917613	2.01104	0.663984	0.630009	0.753598
pJH4-55 R5	5.4907	10.0329	13.115	12.4182	16.0171	18.1469	20.5072	20.6384	21.5802	23.2037	23.2833	22.8355
pJH4-55 R6	5.01734	8.51297	12.3108	11.9167	14.2662	16.4331	18.7041	17.0292	18.783	19.4119	19.625	20.8696
pJH9-69 R1	7.8397	13.962	14.6367	17.3003	16.0535	15.318	18.9457	18.5693	20.4378	20.1062	19.8507	19.4997
pJH9-69 R2	10.1947	14.3249	14.7284	17.2112	17.9556	19.4814	19.093	18.9568	19.6535	20.9817	21.0098	22.2561		pJH9-69 AVG
pJH9-69 R3	8.42583	14.1156	13.6577	14.1119	15.0531	16.3551	16.9728	17.0249	18.2605	18.7019	19.0989	20.1694		J23106 aLS	8.77976	14.232	15.0737	16.1926	17.2468	17.6246	18.8548	18.3868	19.3399	20.0023	19.9689	20.4623		2.33063
pJH9-69 R4	8.51118	15.2782	16.2986	15.9275	18.1571	18.3806	19.5923	18.7044	18.1716	18.4681	18.7992	18.4402		pJH9-69 STD ERR	0.473511	0.214647	0.403581	0.570715	0.601132	0.656365	0.551574	0.260751	0.442048	0.490147	0.475617	0.667276
pJH9-69 R5	10.4312	14.1602	16.4477	17.8895	19.5234	19.5371	21.0611	18.7463	20.952	21.9027	21.9933	23.0221
pJH9-69 R6	7.27597	13.5509	14.6733	14.7154	16.7382	16.6757	17.4642	18.319	18.5641	19.853	19.0617	19.3864
pJH9-74 R1	15.1464	17.5327	17.5331	15.6581	18.9558	19.3721	18.2267	16.1372	21.4519	20.4006	18.453	21.1627
pJH9-74 R2	16.9028	19.6247	19.6435	21.5093	19.817	19.0924	21.1735	20.9969	21.3054	22.1591	22.1928	21.7847		pJH9-74 AVG
pJH9-74 R3	15.7563	16.7552	17.7986	16.7189	17.6185	18.0194	18.6455	18.0767	19.285	20.8262	21.3838	20.8851		J23101 sLS	15.4601	17.8778	18.7986	18.4745	19.1573	18.927	19.9514	19.2725	20.3779	20.8382	20.5786	21.5169		1.39177
pJH9-74 R4	11.3902	18.1915	18.8669	18.6364	19.4253	18.4267	20.7516	19.8491	20.6541	20.4184	20.2911	20.9593		pJH9-74 STD ERR	0.868192	0.470809	0.417083	0.822652	0.305291	0.371686	0.572955	0.719262	0.627029	0.2753	0.476922	0.334721
pJH9-74 R5	18.3327	18.8611	20.4817	20.4205	19.7977	20.6211	21.9549	21.287	22.0402	21.1194	20.9839	23.23
pJH9-74 R6	15.2321	16.3018	18.4675	17.9036	19.3298	18.0304	18.9564	19.2883	17.5308	20.1055	20.1673	21.0795
pJH9-76 R1	14.9939	18.0156	18.8574	19.1279	18.2713	19.8081	20.8498	18.6997	20.5281	20.5775	21.4032	20.116
pJH9-76 R2	17.3237	18.6043	19.6987	19.9413	21.8562	20.9189	20.106	21.1194	22.4455	23.5361	23.3627	23.7606		pJH9-76 AVG
pJH9-76 R3	15.0767	17.4182	18.7029	18.3547	18.2347	18.7582	20.7167	19.5737	20.0284	21.0446	21.7829	22.3884		J23107 sLS	15.5026	16.8488	18.9884	17.5057	19.1803	19.4259	20.4696	19.5257	20.6583	21.4126	21.8479	22.4359		1.44724
pJH9-76 R4	15.8816	10.2529	18.4033	9.67502	19.58	18.4393	20.301	17.0078	19.6249	19.8385	20.9992	21.8137		pJH9-76 STD ERR	0.495527	1.26964	0.23542	1.49093	0.522883	0.369127	0.233312	0.61994	0.659443	0.474384	0.434221	0.525376
pJH9-76 R5	16.3082	19.9725	19.8436	20.5715	18.7375	20.0523	21.3134	21.5648	23.0045	21.9237	23.1037	23.9841
pJH9-76 R6	13.4312	16.8295	18.4242	17.364	18.4018	18.5783	19.5307	19.189	18.3184	21.5553	20.4359	22.5524
pJH4-60 R1	2765.41	2038.69	1970.41	1581.7	1432.6	1180.83	880.266	583.016	230.346	118.598	56.8551	5.86212
pJH4-60 R2	2796.57	2066.24	1927.4	1569.17	1388.3	1087.57	864.711	614.639	220.928	87.1945	46.7378	5.25856		pJH4-60 AVG
pJH4-60 R3	2715.62	2060.9	1883.72	1574.34	1466.26	1157.42	873.215	604.305	223.447	149.993	58.7186	4.66027		pos ind	2779.8	2075.84	1933.17	1617.11	1437.88	1169.89	880.271	596.786	229.882	129.514	57.4513	5.10654
pJH4-60 R4	2796.21	2096.88	1988.17	1874.1	1541.59	1241.94	920.858	581.2	252.141	130.38	61.9907	5.18314		pJH4-60 STD ERR	31.1332	18.0203	22.1593	48.666	24.3148	19.6654	9.1354	7.70413	4.81538	8.92379	2.06597	0.163873
pJH4-60 R5	2922.88	2162.22	1985.74	1603.03	1445.4	1204.16	892.547	624.479	235.979	141.718	60.9671	4.73029
pJH4-60 R6	2682.1	2030.12	1843.6	1500.33	1353.14	1147.41	850.03	573.079	216.453	149.203	59.4384	4.94484

## Sheet: P1-R1
##BLOCKS= 2
Plate:	OD	1.3	PlateFormat	Endpoint	Absorbance		Raw	FALSE	1						1	600	1	12	96	1	8	None
	Temperature(｡C)	1	2	3	4	5	6	7	8	9	10	11	12
	37	1.0392	1.0627	1.0647	1.0614	1.0549	1.0628	1.0653	1.0347	1.0541	1.0644	1.0813	1.0735
		1.0205	1.0575	1.0532	1.0534	1.0686	1.0384	1.0535	1.0441	1.0403	1.0583	1.0704	1.0665
		1.0457	1.0645	1.0594	1.0608	1.0682	1.0557	1.0566	1.0606	1.0577	1.0639	1.0644	1.0758
		1.0353	1.0629	1.0608	1.0552	1.0644	1.0693	1.0604	1.0574	1.0547	1.0676	1.0756	1.0612
		1.0202	1.0523	1.0381	1.0546	1.0469	1.0593	1.0314	1.0384	1.0541	1.0697	1.0503	1.0653
		1.0686	1.0698	1.0704	1.0645	1.0683	1.0387	1.0468	1.0374	1.0334	1.0266	1.0364	1.0323
		1.0023	1.0208	1.0245	1.0116	1.0124	1.0181	1.0226	1.0111	1.0207	1.0101	1.0257	1.0259
0.95		0.0046	0.0036	0.0048	0.0039	0.0043	0.0032	0.0047	0.003	0.0044	0.0039	0.0041	0.0031
							BLANK:	0.00396667
Plate:	RFP-lo	1.3	PlateFormat	Endpoint	Fluorescence	FALSE	Raw	FALSE	1						1	620	1	12	96	565	Automatic	610			30	Medium			1	8	None
	Temperature(｡C)	1	2	3	4	5	6	7	8	9	10	11	12
	37	3.754	7.194	10.025	9.002	12.086	16.419	17.539	17.909	21.148	22.678	22.917	23.007
		6.078	12.213	10.763	14.668	16.713	9.257	21.112	21.231	22.674	24.312	24.738	19.949
		9.981	16.654	17.286	20.124	18.938	17.942	21.776	21.461	23.371	23.157	22.897	22.767
		17.417	20.41	20.37	18.291	21.948	22.493	21.095	18.834	24.37	23.551	21.641	24.215
		17.007	20.712	21.302	21.926	20.872	22.742	23.211	21.145	23.386	23.786	24.217	23.198
		2946	2174.76	2103.17	1679.29	1526.62	1223.64	919.787	604.308	238.919	123.063	60.497	7.819
		1.215	1.811	1.409	1.659	1.541	1.719	2.251	2.088	1.911	1.812	1.736	2.03
		0.472	0.475	0.664	0.652	0.27	0.138	0.397	0.265	0.366	0.45	0.308	0.57
	OD Adj
		1	2	3	4	5	6	7	8	9	10	11	12
		3.62624	6.79491	9.45101	8.51307	11.5003	15.5067	16.5254	17.375	20.1384	21.3856	21.272	21.5113
		5.97914	11.5924	10.258	13.9771	15.6984	8.94886	20.1156	20.4118	21.8791	23.0591	23.1969	18.7749
		9.58115	15.7034	16.3781	19.0418	17.795	17.0595	20.6872	20.3107	22.1792	21.8476	21.5921	21.2412
		16.8878	19.2741	19.2746	17.3996	20.6972	21.1136	19.9681	17.8787	23.1933	22.142	20.1944	22.9041
		16.7353	19.7571	20.5989	20.8693	20.0128	21.5496	22.5912	20.4411	22.2696	22.3189	23.1446	21.8574
		2767.15	2040.43	1972.16	1583.44	1434.34	1182.57	882.008	584.758	232.088	120.339	58.5965	7.60357
		1.21703	1.78102	1.38065	1.64643	1.52811	1.69504	2.20982	2.07321	1.87955	1.80095	1.69907	1.98643
							EMPTY:	1.74144
	RFP BG Adj
		40 mM	10 mM	5 mM	1 mM	500 uM	200 uM	100 uM	50 uM	20 uM	10 uM	5 uM	no arab
pJH9-68	ZFP1 sLS -sRNA	1.88479	5.05347	7.70956	6.77162	9.75881	13.7652	14.784	15.6336	18.397	19.6442	19.5305	19.7698
pJH4-55	ZFP1 sLS pJ23108	4.2377	9.85098	8.51652	12.2356	13.9569	7.20742	18.3742	18.6704	20.1376	21.3177	21.4555	17.0335
pJH9-69	ZFP1 sLS pJ23106	7.8397	13.962	14.6367	17.3003	16.0535	15.318	18.9457	18.5693	20.4378	20.1062	19.8507	19.4997
pJH9-74	ZFP1 sLS pJ23101	15.1464	17.5327	17.5331	15.6581	18.9558	19.3721	18.2267	16.1372	21.4519	20.4006	18.453	21.1627
pJH9-76	ZFP1 sLS pJ23107	14.9939	18.0156	18.8574	19.1279	18.2713	19.8081	20.8498	18.6997	20.5281	20.5775	21.4032	20.116
pJH4-60	pos ind	2765.41	2038.69	1970.41	1581.7	1432.6	1180.83	880.266	583.016	230.346	118.598	56.8551	5.86212
pJH9-20	empty	-0.524416	0.0395754	-0.360793	-0.0950119	-0.213331	-0.0464007	0.46838	0.331767	0.138105	0.05951	-0.0423706	0.244987
BLANK	blank

## Sheet: P1-R2
##BLOCKS= 2
Plate:	OD	1.3	PlateFormat	Endpoint	Absorbance		Raw	FALSE	1						1	600	1	12	96	1	8	None
	Temperature(｡C)	1	2	3	4	5	6	7	8	9	10	11	12
	37	1.0119	1.0609	1.0553	1.0367	1.0223	1.0789	1.0286	1.0125	1.0218	1.05	1.0951	1.103
		1.0372	1.0621	1.0487	1.037	1.0547	1.0554	1.0532	1.0463	1.0484	1.0771	1.0786	1.1041
		1.0319	1.0388	1.0321	1.0378	1.0508	1.0451	1.0438	1.0478	1.0475	1.0693	1.0785	1.0944
		1.023	1.0222	1.0358	1.0356	1.0423	1.0388	1.058	1.0634	1.0671	1.0718	1.0937	1.0906
		0.9952	1.0252	1.0263	1.0282	1.0465	1.0363	1.035	1.0441	1.0522	1.0551	1.0658	1.0951
		1.0614	1.0477	1.063	1.0366	1.0615	1.05	1.0444	1.0439	1.0409	1.0292	1.0487	1.0493
		0.9822	0.99	0.9949	1.0001	1.025	1.024	1.0297	1.0069	1.0416	1.0322	1.0499	1.0517
0.95		0.0018	0.0012	0.0009	-0.0005	0.0002	0.0199	0.0027	-0.0037	-0.0002	-0.0011	-0.0028	-0.0043
							BLANK:	-0.000527273
Plate:	RFP-lo	1.3	PlateFormat	Endpoint	Fluorescence	FALSE	Raw	FALSE	1						1	620	1	12	96	565	Automatic	610			30	Medium			1	8	None
	Temperature(｡C)	1	2	3	4	5	6	7	8	9	10	11	12
	37	5.164	8.631	10.309	11.004	13.27	17.211	18.159	20.788	21.658	23.329	23.725	25.183
		7.188	13.398	15.658	16.997	18.57	21.663	22.134	16.296	9.301	25.895	25.368	26.283
		12.168	16.542	16.852	19.523	20.55	22.034	21.601	21.541	22.265	24.149	24.387	26.111
		18.929	21.698	22.006	23.935	22.325	21.497	24.097	24.032	24.445	25.468	26.025	25.506
		18.834	20.715	21.861	22.151	24.55	23.339	22.468	23.724	25.304	26.525	26.609	27.776
		2971.44	2167.56	2051.53	1629.08	1476.1	1144.2	905.223	643.608	231.738	91.425	50.708	7.191
		1.421	1.685	1.466	1.303	1.805	1.797	1.628	1.986	1.332	1.641	1.723	1.682
		0.595	0.371	0.521	0.442	0.657	0.446	2.009	0.459	0.486	0.466	0.396	0.404
	OD Adj
		1	2	3	4	5	6	7	8	9	10	11	12
		5.10061	8.1315	9.76391	10.6091	12.9738	15.9446	17.645	20.5207	21.185	22.2069	21.6543	22.8205
		6.92668	12.6084	14.9234	16.3822	17.5981	20.5156	21.0054	15.567	8.86715	24.0296	23.5079	23.7935
		11.7858	15.9161	16.3195	18.8024	19.5467	21.0725	20.6841	20.548	21.2447	22.5728	22.6009	23.8472
		18.4939	21.2158	21.2346	23.1004	21.4081	20.6836	22.7646	22.588	22.8966	23.7502	23.7839	23.3758
		18.9148	20.1954	21.2899	21.5324	23.4473	22.51	21.6972	22.7105	24.0366	25.1272	24.9539	25.3517
		2798.16	2067.84	1928.99	1570.76	1389.89	1089.17	866.302	616.231	222.52	88.7856	48.3289	6.8497
		1.44598	1.70111	1.47273	1.30218	1.76007	1.75398	1.58023	1.97136	1.27815	1.589	1.64028	1.59851
							EMPTY:	1.59113
	RFP BG Adj
		40 mM	10 mM	5 mM	1 mM	500 uM	200 uM	100 uM	50 uM	20 uM	10 uM	5 uM	no arab
pJH9-68	ZFP1 sLS -sRNA	3.50948	6.54037	8.17277	9.01792	11.3827	14.3534	16.0539	18.9295	19.5939	20.6158	20.0631	21.2293
pJH4-55	ZFP1 sLS pJ23108	5.33554	11.0172	13.3322	14.7911	16.007	18.9245	19.4143	13.9759	7.27602	22.4385	21.9168	22.2024
pJH9-69	ZFP1 sLS pJ23106	10.1947	14.3249	14.7284	17.2112	17.9556	19.4814	19.093	18.9568	19.6535	20.9817	21.0098	22.2561
pJH9-74	ZFP1 sLS pJ23101	16.9028	19.6247	19.6435	21.5093	19.817	19.0924	21.1735	20.9969	21.3054	22.1591	22.1928	21.7847
pJH9-76	ZFP1 sLS pJ23107	17.3237	18.6043	19.6987	19.9413	21.8562	20.9189	20.106	21.1194	22.4455	23.5361	23.3627	23.7606
pJH4-60	pos ind	2796.57	2066.24	1927.4	1569.17	1388.3	1087.57	864.711	614.639	220.928	87.1945	46.7378	5.25856
pJH9-20	empty	-0.145157	0.109981	-0.118399	-0.28895	0.168937	0.162846	-0.0108995	0.380225	-0.312978	-0.00213684	0.0491516	0.00738066
BLANK	blank

## Sheet: P1-R3
##BLOCKS= 2
Plate:	OD	1.3	PlateFormat	Endpoint	Absorbance		Raw	FALSE	1						1	600	1	12	96	1	8	None
	Temperature(｡C)	1	2	3	4	5	6	7	8	9	10	11	12
	37	0.9922	1.0142	1.0178	1.0228	1.0703	1.0246	1.0502	1.0553	1.0642	1.0612	1.0676	1.075
		1.029	1.0408	1.0434	1.0404	1.0685	1.0627	1.0759	1.0613	1.0599	1.0608	1.0702	1.0929
		1.0192	1.0406	1.0314	1.0323	1.0401	1.0476	1.0418	1.039	1.0473	1.0536	1.0509	1.0759
		1.0217	1.0451	1.0496	1.0574	1.0546	1.0593	1.0572	1.061	1.0554	1.0676	1.0721	1.071
		0.9991	1.0187	1.0169	1.0404	1.0238	1.0604	1.0446	1.0338	1.0319	1.0513	1.0506	1.0651
		1.0348	1.0529	1.0416	1.0351	1.024	1.0417	1.0402	1.0111	0.9988	1.0035	1.001	1.0138
		0.9634	0.9777	0.9677	0.9821	0.9758	0.9676	1.0028	1.0198	1.0197	1.0216	1.0091	1.0165
0.95		-0.0011	-0.0024	-0.0027	-0.0028	-0.0017	-0.001	-0.0031	-0.0053	-0.0015	0	-0.0018	-0.0016
							BLANK:	-0.00208333
Plate:	RFP-lo	1.3	PlateFormat	Endpoint	Fluorescence	FALSE	Raw	FALSE	1						1	620	1	12	96	565	Automatic	610			30	Medium			1	8	None
	Temperature(｡C)	1	2	3	4	5	6	7	8	9	10	11	12
	37	5.753	9.891	11.83	14.319	13.875	17.18	19.108	22.676	23.14	23.473	24.178	25.292
		6.935	10.6	15.77	15.891	16.927	19.544	21.525	22.236	23.362	24.485	23.85	25.256
		10.71	16.867	16.245	16.729	17.836	19.331	19.869	19.87	21.325	21.919	22.281	23.964
		18.241	19.704	20.886	19.897	20.795	21.313	21.934	21.408	22.573	24.482	25.184	24.623
		17.158	19.884	21.158	21.283	20.821	22.12	23.841	22.411	22.84	24.339	25.1	26.092
		2817.92	2176.39	1968.16	1635.01	1506.62	1210.25	912.286	614.36	225.707	152.903	60.967	6.828
		2.066	1.788	1.64	1.839	1.871	2.037	2.225	1.962	2.217	2.158	2.206	2.648
		0.768	0.696	0.798	0.405	0.706	0.382	0.697	0.634	0.758	0.349	0.637	0.532
	OD Adj
		1	2	3	4	5	6	7	8	9	10	11	12
		5.78608	9.73252	11.5994	13.9713	12.9385	16.7335	18.1586	21.4454	21.7015	22.076	22.603	23.4819
		6.72594	10.1641	15.0839	15.2434	15.811	18.3549	19.9678	20.9106	21.9985	23.0364	22.2423	23.0652
		10.4868	16.1765	15.7187	16.1729	17.1141	18.416	19.0337	19.0859	20.3215	20.7629	21.1599	22.2304
		17.8172	18.8162	19.8596	18.7799	19.6795	20.0804	20.7065	20.1376	21.346	22.8871	23.4448	22.946
		17.1377	19.4792	20.7638	20.4157	20.2957	20.8192	22.7777	21.6347	22.0893	23.1055	23.8438	24.4494
		2717.68	2062.97	1885.78	1576.4	1468.32	1159.48	875.276	606.366	225.508	152.054	60.7796	6.72124
		2.13986	1.82489	1.6911	1.86855	1.91332	2.10069	2.21419	1.91998	2.16974	2.10807	2.1816	2.59969
							EMPTY:	2.06097
	RFP BG Adj
		40 mM	10 mM	5 mM	1 mM	500 uM	200 uM	100 uM	50 uM	20 uM	10 uM	5 uM	no arab
pJH9-68	ZFP1 sLS -sRNA	3.7251	7.67155	9.53839	11.9104	10.8775	14.6725	16.0976	19.3844	19.6406	20.015	20.542	21.421
pJH4-55	ZFP1 sLS pJ23108	4.66496	8.10315	13.023	13.1824	13.75	16.2939	17.9069	18.8496	19.9375	20.9754	20.1813	21.0042
pJH9-69	ZFP1 sLS pJ23106	8.42583	14.1156	13.6577	14.1119	15.0531	16.3551	16.9728	17.0249	18.2605	18.7019	19.0989	20.1694
pJH9-74	ZFP1 sLS pJ23101	15.7563	16.7552	17.7986	16.7189	17.6185	18.0194	18.6455	18.0767	19.285	20.8262	21.3838	20.8851
pJH9-76	ZFP1 sLS pJ23107	15.0767	17.4182	18.7029	18.3547	18.2347	18.7582	20.7167	19.5737	20.0284	21.0446	21.7829	22.3884
pJH4-60	pos ind	2715.62	2060.9	1883.72	1574.34	1466.26	1157.42	873.215	604.305	223.447	149.993	58.7186	4.66027
pJH9-20	empty	0.0788873	-0.23608	-0.369874	-0.192419	-0.147657	0.0397122	0.153214	-0.140989	0.108762	0.0471002	0.120629	0.538716
BLANK	blank

## Sheet: P1-R4
##BLOCKS= 2
Plate:	OD	1.3	PlateFormat	Endpoint	Absorbance		Raw	FALSE	1						1	600	1	12	96	1	8	None
	Temperature(｡C)	1	2	3	4	5	6	7	8	9	10	11	12
	37.1	1.0023	1.0159	1.0006	0.9957	1.0083	0.9946	1.0074	0.9971	0.9929	1.023	1.0695	1.0715
		1.0297	1.0339	1.0439	1.0348	1.0441	1.0396	1.0375	1.0239	1.0424	1.0332	1.0666	1.0683
		0.9998	1.0326	1.0394	1.0346	1.0337	1.0191	1.0271	1.022	1.0545	1.0482	1.0472	1.0626
		1.0286	1.0467	1.0589	1.0456	1.0518	1.0654	1.051	1.0524	1.0432	1.0715	1.0786	1.0798
		1.0192	1.0198	1.0272	0.9944	1.0384	1.0389	1.0264	1.0165	1.0456	1.0483	1.0641	1.0732
		1.0495	1.0498	1.0387	1.0196	1.0214	1.0142	1.0074	1.0135	1.0044	0.9941	1.036	1.0284
		0.9613	0.9682	0.9778	0.9736	0.9855	0.9975	0.9654	0.9641	0.9856	0.9876	1	1.0118
0.95		0.0001	-0.0021	-0.0005	-0.0007	-0.0031	-0.0051	-0.0018	-0.0029	-0.0005	-0.0024	-0.0041	-0.0059
							BLANK:	-0.00241667
Plate:	RFP-lo	1.3	PlateFormat	Endpoint	Fluorescence	FALSE	Raw	FALSE	1						1	620	1	12	96	565	Automatic	610			30	Medium			1	8	None
	Temperature(｡C)	1	2	3	4	5	6	7	8	9	10	11	12
	37	4.533	8.422	8.271	10.691	12.724	14.761	17.981	19.096	21.036	22.121	23.399	24.816
		6.108	12.168	14.843	15.518	17.607	21.012	21.742	17.866	24.089	21.286	22.131	24.85
		10.604	17.955	19.136	18.663	20.957	20.89	22.301	21.281	21.393	21.577	21.904	21.843
		13.877	21.256	22.22	21.7	22.66	21.886	24.04	23.12	23.76	24.15	24.172	24.922
		18.339	12.596	21.079	11.707	22.533	21.356	23.015	19.438	22.736	23.019	24.603	25.689
		2943.55	2208.55	2072.07	1917.48	1580.42	1264.68	931.987	592.553	255.943	131.988	66.521	7.476
		1.17	1.28	1.78	1.931	2.068	1.616	2.377	2.464	2.516	2.503	2.262	2.494
		0.343	0.176	0.595	0.278	0.65	0.568	0.521	0.598	0.444	0.724	0.421	0.457
	OD Adj
		1	2	3	4	5	6	7	8	9	10	11	12
		4.51172	8.27051	8.24612	10.7112	12.5891	14.8052	17.8062	19.1052	21.135	21.5727	21.8291	23.1079
		5.91794	11.7416	14.186	14.9612	16.8244	20.1647	20.9074	17.4079	23.0557	20.5539	20.7022	23.2088
		10.5805	17.3475	18.3679	17.9968	20.2265	20.45	21.6616	20.7738	20.241	20.5375	20.8686	20.5095
		13.4595	20.2609	20.9363	20.7058	21.4946	20.496	22.821	21.9185	22.7234	22.4878	22.3604	23.0287
		17.951	12.3222	20.4727	11.7444	21.6493	20.5087	22.3704	19.0771	21.6943	21.9079	23.0686	23.883
		2798.27	2098.95	1990.24	1876.17	1543.66	1244.01	922.927	583.269	254.21	132.449	64.06	7.2525
		1.21405	1.31875	1.81593	1.97845	2.09329	1.61613	2.45604	2.54936	2.54652	2.52824	2.25655	2.45904
							EMPTY:	2.06936
	RFP BG Adj
		40 mM	10 mM	5 mM	1 mM	500 uM	200 uM	100 uM	50 uM	20 uM	10 uM	5 uM	no arab
pJH9-68	ZFP1 sLS -sRNA	2.44236	6.20115	6.17676	8.64181	10.5197	12.7358	15.7368	17.0359	19.0656	19.5033	19.7598	21.0386
pJH4-55	ZFP1 sLS pJ23108	3.84857	9.67222	12.1166	12.8918	14.755	18.0954	18.8381	15.3385	20.9864	18.4846	18.6328	21.1394
pJH9-69	ZFP1 sLS pJ23106	8.51118	15.2782	16.2986	15.9275	18.1571	18.3806	19.5923	18.7044	18.1716	18.4681	18.7992	18.4402
pJH9-74	ZFP1 sLS pJ23101	11.3902	18.1915	18.8669	18.6364	19.4253	18.4267	20.7516	19.8491	20.6541	20.4184	20.2911	20.9593
pJH9-76	ZFP1 sLS pJ23107	15.8816	10.2529	18.4033	9.67502	19.58	18.4393	20.301	17.0078	19.6249	19.8385	20.9992	21.8137
pJH4-60	pos ind	2796.21	2096.88	1988.17	1874.1	1541.59	1241.94	920.858	581.2	252.141	130.38	61.9907	5.18314
pJH9-20	empty	-0.855313	-0.750613	-0.253438	-0.0909127	0.0239314	-0.453228	0.386681	0.479999	0.477153	0.458878	0.187184	0.389678
BLANK	blank

## Sheet: P1-R5
##BLOCKS= 2
Plate:	OD	1.3	PlateFormat	Endpoint	Absorbance		Raw	FALSE	1						1	600	1	12	96	1	8	None
	Temperature(｡C)	1	2	3	4	5	6	7	8	9	10	11	12
	37	1.0316	1.0492	1.045	1.0443	1.042	1.0382	1.0568	1.0548	1.0657	1.0663	1.0765	1.0911
		1.0381	1.0497	1.043	1.0486	1.0484	1.0331	1.0467	1.041	1.0606	1.0634	1.0738	1.0791
		1.0202	1.0457	1.0412	1.0394	1.036	1.047	1.0426	1.0421	1.0411	1.0738	1.0764	1.0739
		1.0021	1.0769	1.0423	1.0345	1.0105	1.0406	1.0349	1.0531	1.0421	1.0834	1.0774	1.0951
		0.9949	1.0347	1.0462	1.0528	1.0342	1.0431	1.0579	1.0513	1.0536	1.0632	1.0773	1.0805
		1.0546	1.0574	1.0799	1.0531	1.0383	1.0434	1.02	1.0314	1.0258	1.0392	1.0533	1.0451
		1.0024	1.0206	0.9935	0.9869	1.0178	0.9901	1.0114	1.0079	1.0093	1.0165	1.0507	1.0341
0.95		-0.0026	-0.0042	-0.001	-0.0025	-0.0042	-0.0048	-0.0039	-0.0048	-0.0059	-0.0059	-0.0035	-0.0055
							BLANK:	-0.00406667
Plate:	RFP-lo	1.3	PlateFormat	Endpoint	Fluorescence	FALSE	Raw	FALSE	1						1	620	1	12	96	565	Automatic	610			30	Medium			1	8	None
	Temperature(｡C)	1	2	3	4	5	6	7	8	9	10	11	12
	37	4.369	6.485	10.826	11.213	11.445	14.755	19.458	20.571	23.662	25.448	24.931	24.017
		7.415	12.284	15.433	14.782	18.567	20.506	23.255	23.266	24.705	26.503	26.847	26.494
		12.348	16.57	18.89	20.362	21.995	22.242	23.744	21.311	23.596	25.359	25.518	26.568
		20.08	22.144	23.131	22.895	21.734	23.239	24.498	24.221	24.757	24.733	24.45	27.319
		17.914	22.434	22.547	23.458	21.141	22.699	24.359	24.473	26.049	25.132	26.74	27.774
		3096.08	2296.85	2154.24	1696.39	1508.33	1263.02	915.691	648.309	244.7	149.544	66.182	6.667
		1.046	1.043	1.038	1.67	1.338	1.753	2.224	2.222	1.874	1.962	1.719	1.919
		0.38	0.194	0.595	0.708	0.499	0.328	0.142	0.444	0.251	0.336	0.279	0.433
	OD Adj
		1	2	3	4	5	6	7	8	9	10	11	12
		4.21854	6.15704	10.3196	10.6957	10.941	14.1566	18.3416	19.4274	22.1188	23.775	23.0722	21.93
		7.11498	11.6572	14.7393	14.0424	17.6414	19.7712	22.1315	22.2627	23.2044	24.8279	24.9075	24.4598
		12.0555	15.7845	18.0719	19.5138	21.1477	21.1614	22.6854	20.3706	22.5763	23.527	23.6176	24.6464
		19.9569	20.4854	22.106	22.0448	21.422	22.2454	23.5792	22.9112	23.6645	22.7437	22.6082	24.8543
		17.9325	21.5968	21.4679	22.1958	20.3618	21.6766	22.9376	23.1891	24.6287	23.548	24.728	25.6084
		2924.51	2163.85	1987.36	1604.66	1447.02	1205.78	894.171	626.103	237.604	143.342	62.5913	6.35457
		1.03928	1.01789	1.04053	1.68522	1.30937	1.76329	2.19013	2.19572	1.84928	1.92246	1.62974	1.84845
							EMPTY:	1.62428
	RFP BG Adj
		40 mM	10 mM	5 mM	1 mM	500 uM	200 uM	100 uM	50 uM	20 uM	10 uM	5 uM	no arab
pJH9-68	ZFP1 sLS -sRNA	2.59426	4.53275	8.69537	9.0714	9.3167	12.5324	16.7173	17.8031	20.4946	22.1507	21.4479	20.3057
pJH4-55	ZFP1 sLS pJ23108	5.4907	10.0329	13.115	12.4182	16.0171	18.1469	20.5072	20.6384	21.5802	23.2037	23.2833	22.8355
pJH9-69	ZFP1 sLS pJ23106	10.4312	14.1602	16.4477	17.8895	19.5234	19.5371	21.0611	18.7463	20.952	21.9027	21.9933	23.0221
pJH9-74	ZFP1 sLS pJ23101	18.3327	18.8611	20.4817	20.4205	19.7977	20.6211	21.9549	21.287	22.0402	21.1194	20.9839	23.23
pJH9-76	ZFP1 sLS pJ23107	16.3082	19.9725	19.8436	20.5715	18.7375	20.0523	21.3134	21.5648	23.0045	21.9237	23.1037	23.9841
pJH4-60	pos ind	2922.88	2162.22	1985.74	1603.03	1445.4	1204.16	892.547	624.479	235.979	141.718	60.9671	4.73029
pJH9-20	empty	-0.585001	-0.606389	-0.583749	0.0609424	-0.314912	0.139005	0.565845	0.571444	0.225001	0.298181	0.00546358	0.22417
BLANK	blank

## Sheet: P1-R6
##BLOCKS= 2
Plate:	OD	1.3	PlateFormat	Endpoint	Absorbance		Raw	FALSE	1						1	600	1	12	96	1	8	None
	Temperature(｡C)	1	2	3	4	5	6	7	8	9	10	11	12
	37	1.0767	1.0707	1.0453	1.0646	1.0766	1.1148	1.0606	1.0279	1.065	1.0844	1.0868	1.1043
		1.046	1.1013	1.1041	1.0673	1.0489	1.0864	1.0823	1.0592	1.1285	1.0904	1.0942	1.134
		1.069	1.0578	1.0578	1.0546	1.0501	1.064	1.0786	1.0523	1.0611	1.0777	1.1117	1.1011
		1.0392	1.051	1.0599	1.0599	1.0532	1.079	1.0754	1.0658	1.0786	1.0691	1.0801	1.091
		1.012	1.0481	1.0526	1.0476	1.0658	1.0541	1.0571	1.0517	1.1381	1.0647	1.0728	1.0883
		1.0808	1.0798	1.0587	1.0538	1.0434	1.0573	1.0335	1.0253	1.0584	1.0736	1.0288	1.0469
		0.996	1.0244	1.0046	1.0318	1.0173	1.0097	1.0214	1.0501	1.0411	1.0453	1.0506	1.0467
0.95		-0.0018	-0.0042	-0.0002	-0.0028	-0.0015	-0.0023	-0.004	-0.0054	-0.0008	-0.0024	-0.0013	-0.0023
							BLANK:	-0.00241667
Plate:	RFP-lo	1.3	PlateFormat	Endpoint	Fluorescence	FALSE	Raw	FALSE	1						1	620	1	12	96	565	Automatic	610			30	Medium			1	8	None
	Temperature(｡C)	1	2	3	4	5	6	7	8	9	10	11	12
	37	5.675	8.515	10.127	10.404	13.825	19.253	20.242	19.97	22.674	22.342	23.649	24.506
		7.068	11.299	15.53	14.592	16.811	19.77	22.159	19.909	23.192	23.098	23.412	25.676
		9.643	16.195	17.385	17.377	19.432	19.622	20.743	21.14	21.577	23.306	23.158	23.296
		17.662	18.989	21.45	20.851	22.225	21.363	22.29	22.446	20.815	23.391	23.698	24.934
		15.374	19.491	21.257	20.043	21.499	21.45	22.52	22.045	22.859	24.842	23.827	26.479
		2907.17	2198.89	1958.1	1586.5	1416.94	1217.76	882.346	590.735	231.446	162.4	63.072	6.998
		1.507	2.039	1.785	1.55	1.612	2.004	1.981	1.826	1.721	2.03	1.654	1.612
		0.629	0.57	0.563	0.214	0.334	0.805	0.64	0.446	0.57	0.579	0.622	0.409
	OD Adj
		1	2	3	4	5	6	7	8	9	10	11	12
		5.25893	7.93483	9.66578	9.75055	12.8126	17.233	19.042	19.3824	21.2419	20.5573	21.7119	22.143
		6.74159	10.2372	14.035	13.641	15.9904	18.1573	20.4284	18.7535	20.5073	21.1362	21.3493	22.5938
		9.00023	15.2752	16.3976	16.4397	18.4624	18.3999	19.1884	20.0433	20.2884	21.5773	20.786	21.1107
		16.9563	18.0261	20.1917	19.6279	21.054	19.7546	20.6807	21.0126	19.255	21.8298	21.8916	22.8037
		15.1555	18.5537	20.1485	19.0883	20.1261	20.3026	21.255	20.9132	20.0427	23.2796	22.1602	24.2767
		2683.83	2031.84	1845.32	1502.06	1354.87	1149.14	851.754	574.803	218.177	150.927	61.1627	6.6691
		1.50939	1.98575	1.77256	1.49872	1.58083	1.98001	1.93492	1.73489	1.64923	1.93755	1.57073	1.53653
							EMPTY:	1.72426
	RFP BG Adj
		40 mM	10 mM	5 mM	1 mM	500 uM	200 uM	100 uM	50 uM	20 uM	10 uM	5 uM	no arab
pJH9-68	ZFP1 sLS -sRNA	3.53467	6.21057	7.94152	8.02629	11.0883	15.5087	17.3178	17.6581	19.5177	18.833	19.9877	20.4187
pJH4-55	ZFP1 sLS pJ23108	5.01734	8.51297	12.3108	11.9167	14.2662	16.4331	18.7041	17.0292	18.783	19.4119	19.625	20.8696
pJH9-69	ZFP1 sLS pJ23106	7.27597	13.5509	14.6733	14.7154	16.7382	16.6757	17.4642	18.319	18.5641	19.853	19.0617	19.3864
pJH9-74	ZFP1 sLS pJ23101	15.2321	16.3018	18.4675	17.9036	19.3298	18.0304	18.9564	19.2883	17.5308	20.1055	20.1673	21.0795
pJH9-76	ZFP1 sLS pJ23107	13.4312	16.8295	18.4242	17.364	18.4018	18.5783	19.5307	19.189	18.3184	21.5553	20.4359	22.5524
pJH4-60	pos ind	2682.1	2030.12	1843.6	1500.33	1353.14	1147.41	850.03	573.079	216.453	149.203	59.4384	4.94484
pJH9-20	empty	-0.214868	0.26149	0.0483042	-0.22554	-0.143427	0.255751	0.210658	0.010631	-0.0750274	0.213288	-0.153533	-0.187728
BLANK	blank
