# Supplementary material for: Modular Synthetic Inverters from Zinc Finger Proteins and Small RNAs
Source: PLoS One. 2016 Feb 17;11(2):e0149483. doi: 10.1371/journal.pone.0149483 (PMC4757538; doi:10.1371/journal.pone.0149483)
Supplement: S1 Dataset — ZIP file containing Excel 2013 files of raw and adjusted data presented in this paper. (ZIP) [file pone.0149483.s003.zip › Fig6 Z56 S04, Z56 S05.xlsm]

## Sheet: TFs
	40 mM	10 mM	5 mM	1 mM	500 uM	200 uM	100 uM	50 uM	20 uM	10 uM	5 uM	no arab			40 mM	10 mM	5 mM	1 mM	500 uM	200 uM	100 uM	50 uM	20 uM	10 uM	5 uM	no arab	ind fold
pJH7-67 R1	11.2243	30.1836	25.8343	46.0052	36.3988	34.2043	65.1657	72.3744	88.438	96.6614	93.1502	92.8226
pJH7-67 R2	11.9525	21.6361	29.0973	36.1633	38.1036	46.3958	52.8338	66.8913	77.9725	87.3294	86.7865	88.4861		pJH7-67 AVG
pJH7-67 R3	13.5796	28.8004	34.7039	42.9062	45.2248	43.298	58.5304	71.7269	84.2762	86.5932	90.3451	92.4639		no sRNA	12.5447	26.3873	32.1095	41.3588	40.1533	45.4468	59.3663	69.1177	83.5734	89.4605	89.9256	90.4889	7.21331
pJH7-67 R4	13.0903	27.1585	35.7849	43.7253	43.9491	52.1803	57.9063	61.0445	79.2636	84.5597	88.0706	89.048		pJH7-67 STD ERR	0.386876	1.145	1.44883	1.41585	1.90432	2.59521	1.62201	1.64568	1.5252	1.61966	0.850771	0.788918
pJH7-67 R5	11.7437	26.0812	32.5404	37.4483	32.8151	43.3554	58.5367	71.5808	86.068	91.8498	91.3996	91.8726
pJH7-67 R6	13.6778	24.4639	34.6962	41.9045	44.4285	53.2467	63.2248	71.0882	85.422	89.7695	89.8012	88.2401
pJH7-68 R1	14.9224	36.7475	44.2012	57.4124	60.3998	45.5516	69.9488	86.9523	96.4859	101.664	98.972	97.5933
pJH7-68 R2	15.8329	25.0901	39.9579	52.4508	47.5286	60.3303	74.1396	82.1433	91.9414	97.6077	96.1973	93.6999		pJH7-68 AVG
pJH7-68 R3	15.8908	34.591	44.5012	48.726	54.5345	57.5444	72.4323	83.0209	89.7641	92.8371	92.8978	95.3557		A04	15.1558	31.8147	42.9185	52.0791	55.0959	59.8674	67.1598	82.4095	91.9607	95.5909	94.4103	93.5995	6.17582
pJH7-68 R4	14.1292	28.636	41.2312	51.7312	53.0073	60.0033	64.3658	78.3188	90.9619	91.2783	90.7687	88.0042		pJH7-68 STD ERR	0.283103	1.61411	0.834087	1.08621	1.68556	3.06997	4.03827	1.09223	0.969026	1.40655	1.07325	1.21235
pJH7-68 R5	14.4606	34.3296	45.7711	50.5669	57.2935	68.0799	75.527	83.5623	93.1284	96.4157	94.5885	92.3478
pJH7-68 R6	15.699	31.4942	41.8482	51.5875	57.8119	67.6951	46.5452	80.4594	89.4828	93.7429	93.0378	94.596
pJH7-69 R1	47.0987	62.3179	68.3701	63.002	75.1102	80.541	83.9834	90.3407	97.8035	94.172	92.4996	92.2325
pJH7-69 R2	25.3641	44.1456	57.4853	66.494	68.3919	69.6979	81.4323	86.1162	89.8071	91.9003	91.7325	90.379		pJH7-69 AVG
pJH7-69 R3	55.8818	61.5137	75.3095	81.601	76.0835	84.6609	86.526	93.7382	96.3028	95.7282	94.1305	99.6525		A04, A05	36.1779	51.7115	60.5559	67.0012	68.1069	75.4001	82.0071	86.9676	93.9036	94.3659	93.8699	93.6398	2.58831
pJH7-69 R4	27.0838	50.1385	55.4262	67.3715	68.3743	76.2597	77.2847	83.1951	90.4712	93.2507	94.7781	91.5878		pJH7-69 STD ERR	5.89959	4.12704	3.91474	3.14993	2.73341	2.38034	1.21817	1.65861	1.18351	0.794957	0.626664	1.29287
pJH7-69 R5	46.4467	57.9378	61.5583	67.8071	64.5551	73.1551	83.1029	86.6186	94.2539	93.2674	96.4647	92.1297
pJH7-69 R6	15.1924	34.2156	45.1861	55.7317	56.1263	68.0862	79.7131	81.7967	94.7834	97.8769	93.6138	95.8573
pJH4-60 R1	2631.67	1961.61	1792.65	1472.55	1338.08	1084.57	713.551	466.921	240.352	85.0482	39.4951	3.68207
pJH4-60 R2	2473.52	1920.96	1723.48	1446.99	1312.11	1076.12	743.42	506.456	227.256	88.6193	30.3866	3.07966
pJH4-60 R3	2560.17	1954.81	1793.89	1508.57	1387.28	1156.96	824.56	504.271	246.561	114.242	37.7419	3.7021		pJH4-60 AVG	2672.86	2038.44	1838.97	1522.7	1390.75	1128.84	795.549	526.096	250.233	101.457	37.7807	3.21883
pJH4-60 R4	3167.51	2373.72	2095.99	1748.83	1602.12	1335	923.651	630.553	308.289	127.669	47.3092	3.26035		pJH4-60 STD ERR	92.6352	62.5368	48.8649	41.9703	39.7184	39.9977	27.5143	20.8279	10.9939	6.21575	2.07967	0.152795
pJH4-60 R5	2594.67	2005.61	1837.64	1487.43	1342.18	1051.84	771.885	511.254	232.06	102.003	36.0145	2.72049
pJH4-60 R6	2609.63	2013.95	1790.17	1471.84	1362.75	1068.56	796.227	537.123	246.88	91.1607	35.7368	2.86828
pJH7-70 R1	10.0953	15.9482	21.7014	21.1319	26.0194	34.1964	46.8524	60.9906	84.2308	89.4414	94.1241	98.7199
pJH7-70 R2	5.2688	12.5741	16.7047	25.7053	30.9187	38.347	45.3032	52.5368	70.3907	85.4389	83.077	92.7048		pJH7-70 AVG
pJH7-70 R3	8.35642	15.786	22.7232	26.998	30.8061	36.5936	44.4363	56.8584	76.7214	87.314	88.8607	91.2444		no sRNA	8.31532	15.4059	20.7683	25.2796	29.2025	35.513	43.7221	55.8617	74.9522	84.7993	87.2247	90.596	10.8951
pJH7-70 R4	8.45526	17.8842	22.8154	27.2499	29.7251	36.9271	44.9031	59.515	76.0819	85.1947	93.117	94.8931		pJH7-70 STD ERR	0.628025	0.664833	0.858375	0.91098	0.672103	0.935413	1.00037	1.43295	1.99999	1.35782	2.13095	2.38646
pJH7-70 R5	9.61263	15.8801	20.9445	26.9779	28.6252	35.8004	40.4342	53.469	69.7862	79.2235	80.0311	83.5101
pJH7-70 R6	8.10345	14.363	19.7203	23.6146	29.1204	31.2136	40.4035	51.8003	72.502	82.1831	84.1382	82.5036
pJH7-71 R1	12.9318	26.1611	34.3708	48.3693	48.1428	64.1724	70.5415	77.3366	91.2139	93.7799	93.1275	94.5439
pJH7-71 R2	7.06573	25.7843	35.3725	46.7603	50.7702	52.4798	53.5639	72.8366	84.7191	84.6761	86.031	81.4453		pJH7-71 AVG
pJH7-71 R3	12.3138	27.9191	37.1425	41.828	48.2697	62.4776	68.627	78.0717	85.3701	87.7561	90.0066	90.6967		A05	11.3869	26.7602	36.1556	46.7391	49.9713	58.0306	68.3805	79.2931	89.9751	92.4472	93.1398	92.3118	8.10685
pJH7-71 R4	12.7248	27.6523	38.3518	47.9931	53.0065	59.0788	69.2797	78.9802	85.2366	89.2524	89.9912	89.8258		pJH7-71 STD ERR	0.820914	0.356055	0.647175	1.26932	1.2103	1.812	3.32088	3.34888	3.83983	4.16163	4.23565	4.60554
pJH7-71 R5	12.1017	27.2295	37.4748	51.4595	54.0972	57.2538	81.4054	96.6595	110.233	114.213	115.426	115.272
pJH7-71 R6	11.1835	25.815	34.2212	44.0243	45.5417	52.7213	66.8653	71.8739	83.0773	85.0063	84.256	82.0864
pJH7-72 R1	14.7146	33.6259	42.7154	54.6232	59.3003	65.9029	76.6183	82.2472	95.9101	96.6136	98.0589	97.0023
pJH7-72 R2	14.3869	31.7752	40.3908	39.5256	36.4441	35.5691	60.2722	75.0165	89.6667	90.9782	90.7094	91.4705		pJH7-72 AVG
pJH7-72 R3	13.591	31.7627	47.3678	55.4072	56.8866	68.9617	76.6404	78.7011	87.1957	90.7782	92.1474	93.0738		A04, A05	12.3507	31.4081	43.6883	50.9308	53.7625	59.8483	70.9693	77.3673	87.6655	89.7914	90.7248	91.691	7.42398
pJH7-72 R4	13.2325	31.6399	48.4347	55.7074	61.4863	67.8648	74.5552	81.6113	86.237	90.2441	91.8446	93.8571		pJH7-72 STD ERR	1.13175	0.623398	1.2843	2.28373	3.34592	4.64205	2.35975	1.51812	1.78526	1.63297	1.81173	1.4905
pJH7-72 R5	6.56071	31.1882	42.8058	50.1921	53.0933	61.3153	69.2162	74.0127	81.8097	84.0103	83.2964	85.3972
pJH7-72 R6	11.6182	28.457	40.4152	50.1295	55.3643	59.4763	68.5136	72.615	85.1741	86.1243	88.292	89.3451
pJH4-60 R1	2934.48	2182.78	2019.28	1697.06	1515.67	1222.13	908.855	570.851	245.402	105.732	48.8085	4.19165
pJH4-60 R2	2643.17	2021.65	1820.88	1530.49	1371.58	1034.68	864.936	542.252	186.251	93.7799	39.538	3.36949
pJH4-60 R3	2633.79	2019.72	1757.21	1480.1	1362.52	1027.61	787.104	497.902	201.915	82.1163	31.4095	2.94495		pJH4-60 AVG	2650.3	2000.1	1790.26	1523.39	1359.02	1080.44	825.036	526.459	214.859	88.9903	39.2999	3.4168
pJH4-60 R4	2690.58	2014.43	1816.5	1550.7	1329.81	1097.28	823.599	491.639	218.144	69.3201	43.3754	3.31603		pJH4-60 STD ERR	59.683	41.7693	49.914	36.4176	31.8086	29.6942	19.4539	12.825	7.43257	4.60885	2.3073	0.161678
pJH4-60 R5	2487.76	1883.9	1628.08	1415.13	1270.45	1002	780.791	499.174	222.548	88.7823	37.8703	3.55569
pJH4-60 R6	2512.05	1878.12	1699.59	1466.88	1304.1	1098.97	784.934	556.935	214.891	94.2114	34.7977	3.12301

## Sheet: P1-R1
##BLOCKS= 2
Plate:	OD	1.3	PlateFormat	Endpoint	Absorbance		Raw	FALSE	1						1	590	1	12	96	1	6	None
	Temperature(｡C)	1	2	3	4	5	6	7	8	9	10	11	12
	37	1.1292	1.1364	1.1066	1.1113	1.107	1.1046	1.0953	1.1197	1.1141	1.1275	1.1269	1.1533
		1.105	1.1098	1.1072	1.1151	1.1073	1.1151	1.0974	1.1067	1.1131	1.1195	1.1233	1.1362
		1.1174	1.1599	1.1358	1.1338	1.129	1.1186	1.1579	1.0627	1.1026	1.1659	1.1578	1.1534
		1.1882	1.1944	1.1806	1.1706	1.163	1.1605	1.1263	1.1182	1.1344	1.1283	1.1283	1.1183
		1.0771	1.11	1.1077	1.1164	1.1088	1.1136	1.1201	1.1087	1.1111	1.117	1.1269	1.1166
0.95		0.0157	0.0153	0.0165	0.0156	0.0158	0.0149	0.0121	0.012	0.0132	0.0124	0.0125	0.0109
							BLANK:	0.0139083
Plate:	RFP-lo	1.3	PlateFormat	Endpoint	Fluorescence	FALSE	Raw	FALSE	1						1	620	1	12	96	565	Automatic	610			30	Medium			1	6	None
	Temperature(｡C)	1	2	3	4	5	6	7	8	9	10	11	12
	37	14.466	35.841	30.137	52.402	41.696	39.211	72.358	81.962	99.22	109.586	105.619	107.751
		18.187	42.185	50.234	65.145	67.95	52.084	77.681	96.929	107.976	114.329	111.736	111.488
		53.9	73.417	78.663	72.511	85.702	90.902	98.074	96.58	108.379	110.497	107.807	107.088
		3092.4	2317.72	2093.51	1705.3	1539.59	1245.56	795.691	517.545	271.269	96.723	45.959	5.995
		1.686	1.313	1.57	1.712	1.778	2.213	2.101	2.288	2.315	2.143	2.274	1.612
		1.175	1.119	1.378	1.255	0.759	1.075	1.207	1.029	1.13	0.963	0.841	0.992
	OD Adj
		1	2	3	4	5	6	7	8	9	10	11	12
		12.9706	31.9299	27.5805	47.7514	38.145	35.9506	66.9119	74.1207	90.1843	98.4077	94.8965	94.5689
		16.6686	38.4938	45.9475	59.1586	62.1461	47.2979	71.6951	88.6985	98.2322	103.41	100.718	99.3396
		48.845	64.0642	70.1164	64.7482	76.8565	82.2872	85.7296	92.0869	99.5498	95.9182	94.2458	93.9787
		2633.42	1963.35	1794.4	1474.29	1339.83	1086.32	715.298	468.667	242.098	86.7944	41.2413	5.42833
		1.58579	1.19789	1.43537	1.55285	1.6239	2.01238	1.89931	2.0899	2.10993	1.94272	2.04314	1.46188
							EMPTY:	1.74626
	RFP BG Adj
		40 mM	10 mM	5 mM	1 mM	500 uM	200 uM	100 uM	50 uM	20 uM	10 uM	5 uM	no arab
pJH7-67	S04	11.2243	30.1836	25.8343	46.0052	36.3988	34.2043	65.1657	72.3744	88.438	96.6614	93.1502	92.8226
pJH7-68	S04+A04	14.9224	36.7475	44.2012	57.4124	60.3998	45.5516	69.9488	86.9523	96.4859	101.664	98.972	97.5933
pJH7-69	S04+A04+A05	47.0987	62.3179	68.3701	63.002	75.1102	80.541	83.9834	90.3407	97.8035	94.172	92.4996	92.2325
pJH4-60	pos ind	2631.67	1961.61	1792.65	1472.55	1338.08	1084.57	713.551	466.921	240.352	85.0482	39.4951	3.68207
pJH9-20	empty	-0.160465	-0.548363	-0.310882	-0.19341	-0.122351	0.266127	0.153053	0.34364	0.363676	0.196466	0.296886	-0.284378
BLANK	blank

## Sheet: P1-R2
##BLOCKS= 2
Plate:	OD	1.3	PlateFormat	Endpoint	Absorbance		Raw	FALSE	1						1	590	1	12	96	1	6	None
	Temperature(｡C)	1	2	3	4	5	6	7	8	9	10	11	12
	37	1.0868	1.1581	1.1439	1.1159	1.1331	1.1172	1.1485	1.1574	1.1501	1.1588	1.1518	1.1532
		1.0655	1.098	1.0858	1.1014	1.1051	1.1243	1.1265	1.1398	1.1412	1.156	1.1442	1.1374
		0.9835	1.02	1.0708	1.0499	1.0569	1.1257	1.0997	1.0718	1.1357	1.167	1.1816	1.1751
		1.2062	1.1842	1.1759	1.1754	1.1644	1.162	1.1347	1.1282	1.1098	1.113	1.1154	1.1122
		1.088	1.0896	1.1039	1.1051	1.0943	1.1062	1.1074	1.0879	1.1105	1.0916	1.107	1.1106
0.95		0.0111	0.0107	0.0157	0.014	0.0127	0.0139	0.0113	0.01	0.0115	0.0101	0.01	0.0085
							BLANK:	0.011625
Plate:	RFP-lo	1.3	PlateFormat	Endpoint	Fluorescence	FALSE	Raw	FALSE	1						1	620	1	12	96	565	Automatic	610			30	Medium			1	6	None
	Temperature(｡C)	1	2	3	4	5	6	7	8	9	10	11	12
	37	14.658	26.732	34.849	41.79	44.617	53.152	61.976	78.568	90.683	102.11	100.868	102.932
		18.457	29.083	44.727	58.991	53.809	68.998	84.53	94.568	105.753	113.623	110.854	107.377
		26.284	46.21	62.667	70.784	73.245	79.521	90.433	93.08	102.839	108.121	109.291	107.109
		2956.82	2254.44	2008.56	1685.93	1514.5	1239.88	836.804	567.373	251.412	99.454	35.395	5.239
		1.842	1.4	1.423	1.676	1.731	1.823	2.053	1.959	1.85	2.064	2.34	1.794
		1.156	0.978	0.997	0.759	0.89	0.68	0.631	0.879	0.374	1.382	0.308	0.826
	OD Adj
		1	2	3	4	5	6	7	8	9	10	11	12
		13.6331	23.3167	30.7779	37.8438	39.7842	48.0763	54.5143	68.5719	79.653	89.01	88.4671	90.1667
		17.5135	26.7707	41.6385	54.1314	49.2092	62.0109	75.8202	83.8239	93.6219	99.2883	97.8778	95.3805
		27.0446	45.8262	59.1659	68.1746	70.0725	71.3785	83.1128	87.7968	91.4877	93.5809	93.4131	92.0596
		2475.2	1922.64	1725.16	1448.67	1313.79	1077.8	745.101	508.137	228.936	90.2999	32.0672	4.76024
		1.7113	1.29873	1.30279	1.53273	1.59882	1.66549	1.87356	1.82017	1.68354	1.91116	2.13625	1.63243
							EMPTY:	1.68058
	RFP BG Adj
		40 mM	10 mM	5 mM	1 mM	500 uM	200 uM	100 uM	50 uM	20 uM	10 uM	5 uM	no arab
pJH7-67	S04	11.9525	21.6361	29.0973	36.1633	38.1036	46.3958	52.8338	66.8913	77.9725	87.3294	86.7865	88.4861
pJH7-68	S04+A04	15.8329	25.0901	39.9579	52.4508	47.5286	60.3303	74.1396	82.1433	91.9414	97.6077	96.1973	93.6999
pJH7-69	S04+A04+A05	25.3641	44.1456	57.4853	66.494	68.3919	69.6979	81.4323	86.1162	89.8071	91.9003	91.7325	90.379
pJH4-60	pos ind	2473.52	1920.96	1723.48	1446.99	1312.11	1076.12	743.42	506.456	227.256	88.6193	30.3866	3.07966
pJH9-20	empty	0.0307198	-0.381848	-0.377794	-0.147851	-0.0817619	-0.015093	0.19298	0.139587	0.00296033	0.230576	0.455675	-0.0481494
BLANK	blank

## Sheet: P1-R3
##BLOCKS= 2
Plate:	OD	1.3	PlateFormat	Endpoint	Absorbance		Raw	FALSE	1						1	590	1	12	96	1	6	None
	Temperature(｡C)	1	2	3	4	5	6	7	8	9	10	11	12
	37	1.0888	1.1057	1.1292	1.1113	1.0882	1.1309	1.1348	1.1473	1.135	1.1513	1.1611	1.1627
		1.0525	1.0965	1.1006	1.1063	1.1166	1.142	1.1363	1.1392	1.1141	1.1319	1.1527	1.1104
		1.0335	1.1132	1.053	1.0758	1.1541	1.1065	1.1458	1.1169	1.1027	1.1351	1.1479	1.0985
		1.1891	1.1743	1.1685	1.1556	1.1647	1.1545	1.1372	1.1205	1.119	1.1205	1.1132	1.1175
		1.0947	1.0971	1.0985	1.1081	1.1077	1.0982	1.1105	1.0879	1.108	1.1042	1.1167	1.1042
0.95		0.0106	0.0101	0.0119	0.0091	0.0106	0.0107	0.0137	0.011	0.0108	0.0093	0.0103	0.0085
							BLANK:	0.01055
Plate:	RFP-lo	1.3	PlateFormat	Endpoint	Fluorescence	FALSE	Raw	FALSE	1						1	620	1	12	96	565	Automatic	610			30	Medium			1	6	None
	Temperature(｡C)	1	2	3	4	5	6	7	8	9	10	11	12
	37	16.904	33.838	41.168	49.538	50.997	50.859	68.161	83.92	97.123	101.174	106.36	108.949
		18.743	39.842	50.795	55.69	62.638	67.482	83.902	96.069	101.374	106.455	108.499	107.184
		59.31	70.141	80.693	89.16	89.404	95.083	100.61	106.028	107.468	110.01	109.445	110.699
		3019.76	2277.35	2079.66	1729.79	1603.55	1325.91	931.354	562.044	275.626	129.131	43.929	6.42
		1.506	1.611	2.206	1.552	1.95	2.132	2.735	3.081	2.907	2.563	2.787	2.474
		1.565	1.016	1.246	1.688	1.015	1.432	0.68	1.092	1.067	1.206	0.823	1.29
	OD Adj
		1	2	3	4	5	6	7	8	9	10	11	12
		15.6773	30.8981	36.8015	45.0039	47.3224	45.3956	60.628	73.8245	86.3738	88.6908	92.4427	94.5615
		17.9884	36.6886	46.5988	50.8236	56.6322	59.6421	74.5299	85.1185	91.8617	94.9347	94.9954	97.4533
		57.9794	63.6113	77.4071	83.6987	78.1811	86.7585	88.6237	95.8359	98.4004	97.8258	96.2281	101.75
		2562.26	1956.9	1795.99	1510.66	1389.38	1159.06	826.658	506.369	248.659	116.339	39.8395	5.79972
		1.38911	1.48267	2.02767	1.41406	1.77733	1.96019	2.48648	2.85979	2.64887	2.34353	2.51955	2.26215
							EMPTY:	2.09762
	RFP BG Adj
		40 mM	10 mM	5 mM	1 mM	500 uM	200 uM	100 uM	50 uM	20 uM	10 uM	5 uM	no arab
pJH7-67	S04	13.5796	28.8004	34.7039	42.9062	45.2248	43.298	58.5304	71.7269	84.2762	86.5932	90.3451	92.4639
pJH7-68	S04+A04	15.8908	34.591	44.5012	48.726	54.5345	57.5444	72.4323	83.0209	89.7641	92.8371	92.8978	95.3557
pJH7-69	S04+A04+A05	55.8818	61.5137	75.3095	81.601	76.0835	84.6609	86.526	93.7382	96.3028	95.7282	94.1305	99.6525
pJH4-60	pos ind	2560.17	1954.81	1793.89	1508.57	1387.28	1156.96	824.56	504.271	246.561	114.242	37.7419	3.7021
pJH9-20	empty	-0.70851	-0.614942	-0.0699496	-0.683558	-0.320284	-0.137427	0.38886	0.762179	0.551252	0.245912	0.421934	0.164533
BLANK	blank

## Sheet: P1-R4
##BLOCKS= 2
Plate:	OD	1.3	PlateFormat	Endpoint	Absorbance		Raw	FALSE	1						1	590	1	12	96	1	6	None
	Temperature(｡C)	1	2	3	4	5	6	7	8	9	10	11	12
	37	1.0604	1.0899	1.0936	1.125	1.1388	1.1397	1.1465	1.1366	1.1393	1.1535	1.1409	1.1499
		1.0705	1.0825	1.1208	1.1062	1.1101	1.1301	1.1399	1.1279	1.1309	1.1528	1.1282	1.1468
		0.9834	1.033	1.0278	1.1457	1.1662	1.1631	1.1602	1.1509	1.1452	1.2094	1.1389	1.1496
		1.1511	1.1544	1.1837	1.1783	1.1672	1.1647	1.1328	1.1215	1.1148	1.1055	1.1094	1.1083
		1.045	1.0969	1.0965	1.0975	1.1008	1.0969	1.0901	1.0936	1.0958	1.0913	1.0963	1.1021
0.95		0.0131	0.0143	0.0121	0.0102	0.0099	0.0093	0.01	0.0088	0.0096	0.0092	0.0118	0.0117
							BLANK:	0.0108333
Plate:	RFP-lo	1.3	PlateFormat	Endpoint	Fluorescence	FALSE	Raw	FALSE	1						1	620	1	12	96	565	Automatic	610			30	Medium			1	6	None
	Temperature(｡C)	1	2	3	4	5	6	7	8	9	10	11	12
	37	15.493	31.109	40.556	50.579	51.458	60.791	67.66	70.603	91.332	98.533	101.414	103.335
		16.743	32.479	47.62	58.495	60.106	69.03	74.56	89.354	103.755	106.145	103.289	101.868
		27.966	52.958	58.066	78.354	80.928	89.797	90.749	96.753	104.523	113.77	108.801	106.2
		3613.72	2716.42	2460.28	2043.66	1854.57	1542.34	1038.18	702.19	342.186	141.584	53.808	5.412
		1.226	1.346	1.719	1.706	1.554	1.616	2.216	2.124	1.825	2.238	2.072	2.055
		1.034	1.087	1.071	1.249	1.003	0.673	0.825	0.429	0.898	0.792	0.73	0.926
	OD Adj
		1	2	3	4	5	6	7	8	9	10	11	12
		14.7613	28.8295	37.4559	45.3963	45.6201	53.8514	59.5773	62.7155	80.9346	86.2307	89.7416	90.719
		15.8003	30.307	42.9022	53.4022	54.6783	61.6743	66.0368	79.9899	92.6329	92.9493	92.4397	89.6752
		28.7548	51.8096	57.0972	69.0425	70.0453	77.9307	78.9557	84.8661	92.1422	94.9217	96.4491	93.2588
		3169.18	2375.39	2097.67	1750.51	1603.79	1336.67	925.322	632.224	309.96	129.34	48.9802	4.93136
		1.1855	1.23933	1.58336	1.56994	1.42573	1.48794	2.05325	1.96164	1.68208	2.07133	1.90886	1.88313
							EMPTY:	1.67101
	RFP BG Adj
		40 mM	10 mM	5 mM	1 mM	500 uM	200 uM	100 uM	50 uM	20 uM	10 uM	5 uM	no arab
pJH7-67	S04	13.0903	27.1585	35.7849	43.7253	43.9491	52.1803	57.9063	61.0445	79.2636	84.5597	88.0706	89.048
pJH7-68	S04+A04	14.1292	28.636	41.2312	51.7312	53.0073	60.0033	64.3658	78.3188	90.9619	91.2783	90.7687	88.0042
pJH7-69	S04+A04+A05	27.0838	50.1385	55.4262	67.3715	68.3743	76.2597	77.2847	83.1951	90.4712	93.2507	94.7781	91.5878
pJH4-60	pos ind	3167.51	2373.72	2095.99	1748.83	1602.12	1335	923.651	630.553	308.289	127.669	47.3092	3.26035
pJH9-20	empty	-0.485511	-0.431672	-0.0876478	-0.101068	-0.245275	-0.183069	0.382239	0.290635	0.0110726	0.40032	0.23785	0.212126
BLANK	blank

## Sheet: P1-R5
##BLOCKS= 2
Plate:	OD	1.3	PlateFormat	Endpoint	Absorbance		Raw	FALSE	1						1	590	1	12	96	1	6	None
	Temperature(｡C)	1	2	3	4	5	6	7	8	9	10	11	12
	37	1.1398	1.1179	1.1014	1.1177	1.1146	1.1239	1.1023	1.1186	1.1273	1.126	1.129	1.1365
		1.0565	1.0859	1.0792	1.0951	1.1065	1.0982	1.1154	1.0978	1.1042	1.1145	1.1038	1.109
		1.0579	1.0742	1.085	1.0932	1.134	1.1438	1.0912	1.096	1.0956	1.1293	1.0946	1.1509
		1.1987	1.1744	1.1442	1.1742	1.1478	1.1409	1.1015	1.1375	1.1281	1.0934	1.1248	1.1133
		1.062	1.0855	1.0617	1.1004	1.1119	1.1303	1.1309	1.1196	1.1162	1.1234	1.1242	1.1201
0.95		0.0111	0.0121	0.0114	0.0097	0.0097	0.0077	0.0101	0.0087	0.0095	0.0067	0.0083	0.0062
							BLANK:	0.00926667
Plate:	RFP-lo	1.3	PlateFormat	Endpoint	Fluorescence	FALSE	Raw	FALSE	1						1	620	1	12	96	565	Automatic	610			30	Medium			1	6	None
	Temperature(｡C)	1	2	3	4	5	6	7	8	9	10	11	12
	37	15.746	31.336	37.924	43.93	38.686	50.76	66.37	81.83	98.669	105.011	104.789	106.024
		17.431	39.312	51.309	57.279	65.261	76.513	85.959	93.338	104.361	108.976	105.921	103.96
		50.996	64.026	68.57	75.866	75.064	85.475	92.275	96.505	104.764	106.909	107.067	107.672
		3088.79	2339.34	2088.08	1735.3	1530.6	1192.77	845.464	579.278	262.08	112.953	42.612	5.415
		1.934	2.219	2.135	2.263	2.155	2.201	2.875	2.134	2.937	2.513	2.588	2.862
		1.254	1.34	1.25	1.219	1.191	1.395	1.162	0.894	1.753	1.437	1.334	1.109
	OD Adj
		1	2	3	4	5	6	7	8	9	10	11	12
		13.9279	28.2654	34.7247	39.6325	34.9994	45.5396	60.7209	73.765	88.2523	94.0341	93.5839	94.0568
		16.6448	36.5138	47.9553	52.7512	59.4778	70.2642	77.7112	85.7466	95.3127	98.6	96.7727	94.532
		48.6309	60.1221	63.7426	69.9914	66.7394	75.3393	85.2871	88.8028	96.4382	95.4516	98.649	94.314
		2596.86	2007.79	1839.83	1489.61	1344.36	1054.02	774.069	513.438	234.244	104.187	38.1988	4.90474
		1.83712	2.06182	2.02863	2.07399	1.95441	1.96337	2.56323	1.92195	2.65328	2.25556	2.32122	2.57644
							EMPTY:	2.18425
	RFP BG Adj
		40 mM	10 mM	5 mM	1 mM	500 uM	200 uM	100 uM	50 uM	20 uM	10 uM	5 uM	no arab
pJH7-67	S04	11.7437	26.0812	32.5404	37.4483	32.8151	43.3554	58.5367	71.5808	86.068	91.8498	91.3996	91.8726
pJH7-68	S04+A04	14.4606	34.3296	45.7711	50.5669	57.2935	68.0799	75.527	83.5623	93.1284	96.4157	94.5885	92.3478
pJH7-69	S04+A04+A05	46.4467	57.9378	61.5583	67.8071	64.5551	73.1551	83.1029	86.6186	94.2539	93.2674	96.4647	92.1297
pJH4-60	pos ind	2594.67	2005.61	1837.64	1487.43	1342.18	1051.84	771.885	511.254	232.06	102.003	36.0145	2.72049
pJH9-20	empty	-0.347129	-0.122431	-0.155619	-0.110261	-0.229839	-0.220884	0.378975	-0.262306	0.469025	0.0713135	0.136964	0.392193
BLANK	blank

## Sheet: P1-R6
##BLOCKS= 2
Plate:	OD	1.3	PlateFormat	Endpoint	Absorbance		Raw	FALSE	1						1	590	1	12	96	1	6	None
	Temperature(｡C)	1	2	3	4	5	6	7	8	9	10	11	12
	37	1.0639	1.0896	1.1014	1.1014	1.1063	1.1051	1.1065	1.1332	1.1147	1.1243	1.105	1.1522
		1.0928	1.0789	1.0784	1.0894	1.1185	1.1133	1.0938	1.1097	1.1056	1.1203	1.1072	1.1125
		1.0174	1.0088	1.0092	1.0029	1.0166	1.0018	1.0079	1.0293	1.0254	1.022	1.1417	1.0934
		1.1199	1.1266	1.1305	1.0997	1.1135	1.1001	1.127	1.0802	1.095	1.0876	1.1245	1.1218
		1.0536	1.0633	1.0696	1.0634	1.073	1.0603	1.0793	1.0698	1.0887	1.1005	1.1152	1.0979
0.95		0.0084	0.0081	0.0095	0.0078	0.0094	0.009	0.0093	0.0094	0.0086	0.0071	0.0079	0.0073
							BLANK:	0.00848333
Plate:	RFP-lo	1.3	PlateFormat	Endpoint	Fluorescence	FALSE	Raw	FALSE	1						1	620	1	12	96	565	Automatic	610			30	Medium			1	6	None
	Temperature(｡C)	1	2	3	4	5	6	7	8	9	10	11	12
	37	16.959	29.033	40.533	48.411	51.399	61.013	72.047	82.643	97.14	102.834	101.09	103.656
		19.615	36.271	47.332	58.346	66.826	77.432	53.111	91.236	100.796	106.883	104.849	107.075
		17.74	36.618	47.611	57.798	58.992	70.006	82.056	85.94	98.818	101.623	108.794	106.591
		2903.05	2254.5	2011.28	1608.7	1508.51	1169.07	893.267	578.206	270.837	100.953	42.551	5.855
		2.115	2.177	2.922	2.498	2.434	2.383	2.916	2.779	2.665	2.455	2.319	3.024
		1.398	1.531	1.05	1.603	1.02	1.188	1.395	1.324	1.485	1.397	1.31	1.409
	OD Adj
		1	2	3	4	5	6	7	8	9	10	11	12
		16.0685	26.8546	37.087	44.2952	46.8193	55.6375	65.6156	73.479	87.8128	92.1603	92.1919	90.6308
		18.0897	33.8849	44.239	53.9783	60.2027	70.0858	48.9359	82.8502	91.8735	96.1337	95.4286	96.9868
		17.5832	36.6064	47.5769	58.1225	58.517	70.477	82.1039	84.1875	97.1741	100.268	96.0046	98.2481
		2612.02	2016.34	1792.56	1474.23	1365.15	1070.95	798.618	539.514	249.271	93.5515	38.1276	5.25906
		2.0237	2.06387	2.7537	2.36796	2.28648	2.2656	2.72316	2.61845	2.4671	2.24813	2.09539	2.7758
							EMPTY:	2.39078
	RFP BG Adj
		40 mM	10 mM	5 mM	1 mM	500 uM	200 uM	100 uM	50 uM	20 uM	10 uM	5 uM	no arab
pJH7-67	S04	13.6778	24.4639	34.6962	41.9045	44.4285	53.2467	63.2248	71.0882	85.422	89.7695	89.8012	88.2401
pJH7-68	S04+A04	15.699	31.4942	41.8482	51.5875	57.8119	67.6951	46.5452	80.4594	89.4828	93.7429	93.0378	94.596
pJH7-69	S04+A04+A05	15.1924	34.2156	45.1861	55.7317	56.1263	68.0862	79.7131	81.7967	94.7834	97.8769	93.6138	95.8573
pJH4-60	pos ind	2609.63	2013.95	1790.17	1471.84	1362.75	1068.56	796.227	537.123	246.88	91.1607	35.7368	2.86828
pJH9-20	empty	-0.36708	-0.326912	0.362925	-0.022818	-0.104294	-0.125174	0.332378	0.227668	0.0763201	-0.142643	-0.29539	0.38502
BLANK	blank

## Sheet: P2-R1
##BLOCKS= 2
Plate:	OD	1.3	PlateFormat	Endpoint	Absorbance		Raw	FALSE	1						1	590	1	12	96	1	6	None
	Temperature(｡C)	1	2	3	4	5	6	7	8	9	10	11	12
	37	1.1326	1.1717	1.1083	1.1659	1.1774	1.1386	1.0981	1.1674	1.1679	1.1785	1.1769	1.1621
		1.0948	1.1205	1.129	1.1347	1.1413	1.1517	1.1344	1.1524	1.1555	1.172	1.1763	1.1642
		1.0961	1.14	1.1367	1.1259	1.1611	1.1539	1.153	1.1346	1.1588	1.1511	1.1585	1.1543
		1.1744	1.1331	1.1408	1.1221	1.1207	1.0984	1.0895	1.0937	1.0979	1.0886	1.1136	1.0874
		1.0635	1.0742	1.0671	1.0908	1.0689	1.0751	1.0706	1.0881	1.1029	1.1125	1.0843	1.0966
0.95		0.0113	0.0125	0.0121	0.0115	0.0122	0.0109	0.0123	0.0112	0.0104	0.0087	0.008	0.0078
							BLANK:	0.0107417
Plate:	RFP-lo	1.3	PlateFormat	Endpoint	Fluorescence	FALSE	Raw	FALSE	1						1	620	1	12	96	565	Automatic	610			30	Medium			1	6	None
	Temperature(｡C)	1	2	3	4	5	6	7	8	9	10	11	12
	37	13.173	20.427	25.626	26.313	32.277	40.426	52.736	72.45	99.374	106.369	111.684	115.558
		15.804	30.86	40.277	56.216	56.29	75.097	81.115	90.172	106.303	110.815	110.465	110.952
		17.758	39.832	49.95	62.75	70.111	77.22	89.399	94.285	112.001	112.052	114.438	112.811
		3416.64	2451.71	2283.76	1887.87	1684.16	1331.05	982.211	619.991	268.581	115.739	55.645	6.286
		1.439	1.653	1.515	1.502	1.828	1.64	2.076	2.012	1.749	2.065	1.99	1.728
		1.449	0.971	0.727	1.061	1.179	0.981	0.817	0.644	0.722	1.015	0.524	0.705
	OD Adj
		1	2	3	4	5	6	7	8	9	10	11	12
		11.7421	17.5949	23.3482	22.7787	27.6662	35.8432	48.4992	62.6373	85.8776	91.0882	95.7709	100.367
		14.5786	27.8079	36.0176	50.0161	49.7896	65.8192	72.1883	78.9834	92.8606	95.4267	94.7743	96.1907
		16.3614	35.2727	44.3622	56.27	60.9471	67.5497	78.2651	83.894	97.5569	98.2603	99.7057	98.6491
		2936.12	2184.43	2020.92	1698.71	1517.32	1223.78	910.501	572.498	247.049	107.379	50.4553	5.83844
		1.36689	1.55436	1.43417	1.39067	1.72753	1.54083	1.95875	1.86753	1.60142	1.87428	1.85365	1.59137
							EMPTY:	1.64679
	RFP BG Adj
		40 mM	10 mM	5 mM	1 mM	500 uM	200 uM	100 uM	50 uM	20 uM	10 uM	5 uM	no arab
pJH7-70	S05	10.0953	15.9482	21.7014	21.1319	26.0194	34.1964	46.8524	60.9906	84.2308	89.4414	94.1241	98.7199
pJH7-71	S05+A05	12.9318	26.1611	34.3708	48.3693	48.1428	64.1724	70.5415	77.3366	91.2139	93.7799	93.1275	94.5439
pJH7-72	S05+A04+A05	14.7146	33.6259	42.7154	54.6232	59.3003	65.9029	76.6183	82.2472	95.9101	96.6136	98.0589	97.0023
pJH4-60	pos ind	2934.48	2182.78	2019.28	1697.06	1515.67	1222.13	908.855	570.851	245.402	105.732	48.8085	4.19165
pJH9-20	empty	-0.279902	-0.0924242	-0.212614	-0.256121	0.0807428	-0.105952	0.311965	0.220744	-0.0453708	0.22749	0.206862	-0.0554191
BLANK	blank

## Sheet: P2-R2
##BLOCKS= 2
Plate:	OD	1.3	PlateFormat	Endpoint	Absorbance		Raw	FALSE	1						1	590	1	12	96	1	6	None
	Temperature(｡C)	1	2	3	4	5	6	7	8	9	10	11	12
	37	1.0505	1.0596	1.0519	1.1709	1.0432	1.0645	1.0487	1.16	1.1576	1.1663	1.1549	1.1655
		1.0696	1.1247	1.1025	1.1146	1.1182	1.1334	1.1208	1.1507	1.154	1.1424	1.159	1.1281
		1.0778	1.0896	1.1036	1.1006	1.0984	1.1087	1.1335	1.1418	1.1252	1.1392	1.1501	1.1473
		1.1446	1.1436	1.1364	1.1519	1.1366	1.1291	1.1446	1.1085	1.1241	1.1302	1.1193	1.1079
		1.0387	1.0622	1.0669	1.0643	1.0635	1.0687	1.088	1.083	1.1118	1.1168	1.1115	1.0997
0.95		0.0127	0.0115	0.0084	0.0068	0.0098	0.0093	0.0102	0.0138	0.0066	0.0052	0.0092	0.0076
							BLANK:	0.00925833
Plate:	RFP-lo	1.3	PlateFormat	Endpoint	Fluorescence	FALSE	Raw	FALSE	1						1	620	1	12	96	565	Automatic	610			30	Medium			1	6	None
	Temperature(｡C)	1	2	3	4	5	6	7	8	9	10	11	12
	37	7.776	15.517	19.71	32.415	34.242	42.786	49.376	62.987	83.358	101.401	97.696	109.732
		9.824	31.214	41.075	54.117	58.74	61.467	61.983	85.649	99.499	98.442	101.442	93.585
		17.723	36.704	46.608	45.536	42.088	41.524	70.233	87.45	102.517	105.285	105.994	106.6
		3003.4	2295.74	2054.86	1751.32	1548.71	1161.13	984.495	598.483	210.092	107.587	46.33	6.118
		2.2	1.505	2.104	2.574	2.704	2.122	2.847	2.42	2.994	2.126	2.62	2.096
		1.265	1.406	1.058	1.399	1.161	1.004	1.302	0.941	0.777	1.228	1.223	1.061
	OD Adj
		1	2	3	4	5	6	7	8	9	10	11	12
		7.46801	14.7733	18.9039	27.9045	33.1179	40.5462	47.5024	54.736	72.5899	87.6382	85.2762	94.904
		9.26494	27.9835	37.5717	48.9595	52.9694	54.6791	55.7631	75.0358	86.9183	86.8753	88.2303	83.6445
		16.5862	33.9744	42.59	41.7248	38.6433	37.7683	62.4714	77.2157	91.8659	93.1774	92.9086	93.6697
		2645.37	2023.85	1823.08	1532.69	1373.78	1036.87	867.135	544.451	188.45	95.9791	41.7372	5.56869
		2.13708	1.42933	1.98933	2.43971	2.56488	2.00294	2.63919	2.2538	2.71554	1.91957	2.37697	1.92216
							EMPTY:	2.19921
	RFP BG Adj
		40 mM	10 mM	5 mM	1 mM	500 uM	200 uM	100 uM	50 uM	20 uM	10 uM	5 uM	no arab
pJH7-70	S05	5.2688	12.5741	16.7047	25.7053	30.9187	38.347	45.3032	52.5368	70.3907	85.4389	83.077	92.7048
pJH7-71	S05+A05	7.06573	25.7843	35.3725	46.7603	50.7702	52.4798	53.5639	72.8366	84.7191	84.6761	86.031	81.4453
pJH7-72	S05+A04+A05	14.3869	31.7752	40.3908	39.5256	36.4441	35.5691	60.2722	75.0165	89.6667	90.9782	90.7094	91.4705
pJH4-60	pos ind	2643.17	2021.65	1820.88	1530.49	1371.58	1034.68	864.936	542.252	186.251	93.7799	39.538	3.36949
pJH9-20	empty	-0.0621278	-0.76988	-0.209877	0.240506	0.365668	-0.196267	0.439978	0.0545924	0.516335	-0.279642	0.177766	-0.277052
BLANK	blank

## Sheet: P2-R3
##BLOCKS= 2
Plate:	OD	1.3	PlateFormat	Endpoint	Absorbance		Raw	FALSE	1						1	590	1	12	96	1	6	None
	Temperature(｡C)	1	2	3	4	5	6	7	8	9	10	11	12
	37	1.1379	1.1473	1.1162	1.1487	1.118	1.1454	1.1227	1.1435	1.1397	1.1505	1.1589	1.1476
		1.0957	1.1234	1.1026	1.1481	1.1442	1.142	1.1489	1.1507	1.1433	1.1794	1.1531	1.1459
		1.091	1.1354	1.1148	1.1441	1.1473	1.1497	1.1421	1.1329	1.1253	1.1377	1.1393	1.1381
		1.1622	1.1617	1.1722	1.1633	1.1714	1.1602	1.1469	1.1316	1.1206	1.1244	1.1393	1.1195
		1.0326	1.0414	1.0532	1.0443	1.0859	1.064	1.0627	1.0813	1.0945	1.109	1.1184	1.1051
0.95		0.011	0.0115	0.0149	0.0146	0.0135	0.0135	0.0122	0.0141	0.0101	0.0096	0.013	0.0117
							BLANK:	0.012475
Plate:	RFP-lo	1.3	PlateFormat	Endpoint	Fluorescence	FALSE	Raw	FALSE	1						1	620	1	12	96	565	Automatic	610			30	Medium			1	6	None
	Temperature(｡C)	1	2	3	4	5	6	7	8	9	10	11	12
	37	11.46	19.987	27.096	32.751	36.076	43.527	51.362	66.374	88.541	101.444	103.966	105.647
		15.317	33.045	42.481	49.575	56.695	72.633	80.065	90.942	98.604	104.536	104.747	104.868
		16.628	37.718	54.228	64.767	66.629	80.502	88.638	90.225	99.066	104.201	105.892	106.822
		3030.24	2323.21	2039.99	1705.44	1581.17	1181.51	894.982	559.258	225.771	93.338	37.451	5.282
		1.818	1.258	1.297	1.886	2.174	2.27	2.22	2.003	2.113	1.859	2.248	2.169
		0.929	1.091	0.929	0.83	1.023	0.869	0.746	0.949	0.544	1.114	1.028	0.798
	OD Adj
		1	2	3	4	5	6	7	8	9	10	11	12
		10.1828	17.6124	24.5496	28.8244	32.6325	38.42	46.2627	58.6848	78.5478	89.1404	90.6871	93.0708
		14.1402	29.7455	38.9689	43.6544	50.0961	64.304	70.4534	79.8981	87.1965	89.5824	91.833	92.5231
		15.4174	33.5891	49.1942	57.2336	58.713	70.7881	78.4667	80.5275	89.0221	92.6046	93.9738	94.9002
		2635.62	2021.55	1759.03	1481.92	1364.34	1029.43	788.93	499.728	203.741	83.9427	33.2359	4.77135
		1.78213	1.22264	1.24625	1.82783	2.02529	2.15877	2.11383	1.87402	1.95282	1.69536	2.03269	1.98513
							EMPTY:	1.8264
	RFP BG Adj
		40 mM	10 mM	5 mM	1 mM	500 uM	200 uM	100 uM	50 uM	20 uM	10 uM	5 uM	no arab
pJH7-70	S05	8.35642	15.786	22.7232	26.998	30.8061	36.5936	44.4363	56.8584	76.7214	87.314	88.8607	91.2444
pJH7-71	S05+A05	12.3138	27.9191	37.1425	41.828	48.2697	62.4776	68.627	78.0717	85.3701	87.7561	90.0066	90.6967
pJH7-72	S05+A04+A05	13.591	31.7627	47.3678	55.4072	56.8866	68.9617	76.6404	78.7011	87.1957	90.7782	92.1474	93.0738
pJH4-60	pos ind	2633.79	2019.72	1757.21	1480.1	1362.52	1027.61	787.104	497.902	201.915	82.1163	31.4095	2.94495
pJH9-20	empty	-0.0442615	-0.603761	-0.580149	0.00143332	0.198897	0.332373	0.287437	0.0476245	0.126424	-0.13104	0.206292	0.158732
BLANK	blank

[truncated: 3 more sheets: P2-R4, P2-R5, P2-R6]
