# Supplementary material for: Modular Synthetic Inverters from Zinc Finger Proteins and Small RNAs
Source: PLoS One. 2016 Feb 17;11(2):e0149483. doi: 10.1371/journal.pone.0149483 (PMC4757538; doi:10.1371/journal.pone.0149483)
Supplement: S1 Dataset — ZIP file containing Excel 2013 files of raw and adjusted data presented in this paper. (ZIP) [file pone.0149483.s003.zip › Fig6 Z56 SLS, Z57 S04, Z57 S05, Z57 SLS.xlsm]

## Sheet: TFs
	40 mM	10 mM	5 mM	1 mM	500 uM	200 uM	100 uM	50 uM	20 uM	10 uM	5 uM	no arab			40 mM	10 mM	5 mM	1 mM	500 uM	200 uM	100 uM	50 uM	20 uM	10 uM	5 uM	no arab		ind fold
pJH9-64 R1	7.69142	1.83267	11.2689	7.3367	9.82404	12.3233	14.5706	16.0537	20.5027	24.8632	25.6	26.6668
pJH9-64 R2	8.98101	8.07252	8.24173	8.91913	11.3561	13.6609	15.5059	17.2191	9.57922	25.5887	24.9055	25.5965		pJH9-64 AVG
pJH9-64 R3	1.83433	4.87091	1.9678	9.27386	14.7695	17.2589	14.3279	11.0852	21.7924	24.0561	20.8819	25.8106		no sRNA	6.66659	5.95697	6.81939	8.41102	9.68438	15.5201	13.8106	15.3027	19.0958	24.3423	24.4188	25.2821		3.79235
pJH9-64 R4	4.54417	7.60391	10.9705	13.0716	12.43	17.7067	16.359	18.0973	22.0403	24.4062	24.304	24.5757		pJH9-64 STD ERR	1.0814	1.02915	1.54985	1.35016	1.70393	0.907578	0.893228	0.952383	1.76192	0.320105	0.704461	0.339958
pJH9-64 R5	7.66763	4.26182	1.94116	2.09441	1.55985	18.0262	12.3285	15.6916	19.9953	23.0293	24.4773	24.1984
pJH9-64 R6	9.28098	9.09999	6.52627	9.77036	8.16692	14.1449	9.77172	13.6694	20.6648	24.1103	26.3442	24.8444
pJH9-65 R1	4.56781	8.8342	12.5285	14.6972	11.8403	18.5345	16.7457	20.3473	22.1576	26.0923	26.3454	25.6636
pJH9-65 R2	6.63652	7.53676	6.54753	1.19426	16.0481	17.3092	10.4913	21.1092	22.4747	26.2175	24.6947	25.5159		pJH9-65 AVG
pJH9-65 R3	1.87237	12.3777	1.25947	14.1463	13.8115	19.3294	19.8374	22.6295	27.0266	27.8911	28.9417	27.9572		J23108 a04	5.60984	9.04684	9.38033	13.0081	13.779	18.7648	15.5316	19.0264	24.1893	26.2126	26.2598	26.2029		4.67088
pJH9-65 R4	6.42207	9.68002	12.4007	13.662	15.6443	16.1383	16.2799	21.4674	22.5542	24.8275	25.1849	24.8871		pJH9-65 STD ERR	0.975981	1.78783	1.92454	2.23635	0.655521	0.832158	1.57302	2.13859	0.806027	0.384162	0.548149	0.411509
pJH9-65 R5	9.64915	0.899965	7.97268	16.4036	12.1176	22.7024	19.519	7.41067	24.3747	25.6007	26.2401	26.2695
pJH9-65 R6	4.51116	14.9524	15.573	17.945	13.2121	18.5751	10.3163	21.1943	26.5478	26.6464	26.1521	26.9241
pJH9-66 R1	9.64206	10.1783	11.9292	10.1569	11.4028	15.2345	16.8824	24.7577	4.86555	34.3057	43.7516	44.3643
pJH9-66 R2	13.5034	18.1071	22.6669	7.36812	18.7594	24.3552	24.4768	34.8313	35.6954	41.1397	42.8745	47.8632		pJH9-66 AVG
pJH9-66 R3	11.1189	11.9537	1.83498	8.02966	6.98462	19.3719	12.8284	29.8234	33.1604	44.3938	39.6324	46.381		no sRNA	9.51306	10.3358	12.4574	10.2491	15.4436	18.1388	16.7325	25.1623	26.1195	38.0636	41.7256	44.428		4.67021
pJH9-66 R4	7.65889	10.4057	16.2988	14.7562	18.9928	21.9091	7.5387	16.8627	32.6217	34.3097	41.4634	41.6325		pJH9-66 STD ERR	1.02615	1.99459	3.46078	2.3628	2.13145	2.67874	2.33539	2.37304	4.20656	1.55171	0.566409	0.861471
pJH9-66 R5	9.63411	1.38839	1.13669	1.44865	14.0063	5.01065	15.94	21.2003	25.1269	39.0057	42.134	43.3698
pJH9-66 R6	5.52102	9.98188	20.878	19.7352	22.5155	22.9514	22.7286	23.4986	25.2473	35.227	40.4976	42.9572
pJH9-67 R1	7.08156	15.115	19.2943	10.7595	21.5457	20.0999	26.7848	30.3961	35.9985	42.6637	29.8406	44.2092
pJH9-67 R2	8.04452	11.2594	17.3012	14.9691	20.235	15.9514	26.8225	28.0084	39.6553	39.6051	42.7097	43.4929		pJH9-67 AVG
pJH9-67 R3	5.67819	15.081	11.8005	7.62297	11.1286	10.4567	22.6705	31.9976	40.2737	43.6378	35.8616	45.669		J23118 a05	7.91904	10.8119	12.9912	12.901	18.5606	16.4537	23.0052	28.1726	36.3407	39.9082	39.7975	43.9005		5.54366
pJH9-67 R4	7.03282	12.2856	14.8558	18.9676	21.4438	25.9808	28.2201	31.6833	36.7743	41.0667	42.6657	43.3366		pJH9-67 STD ERR	0.677279	1.91387	2.22574	1.89594	1.44973	3.33049	2.70594	1.45575	1.22217	1.21418	2.14225	0.374457
pJH9-67 R5	8.69399	1.2239	2.27605	7.26962	18.061	2.23617	8.71701	23.1349	32.4678	34.9745	43.157	42.7436
pJH9-67 R6	10.9832	9.90662	12.419	17.8171	18.9492	23.9972	24.816	23.8151	32.8746	37.5012	44.5502	43.9514
pJH9-68 R1	2.07998	5.57408	4.02613	4.57442	3.69454	8.17338	10.9304	11.7478	5.43761	17.9168	17.3623	19.9801
pJH9-68 R2	2.54483	5.49754	7.10543	8.54867	8.52312	5.47444	11.0736	16.5179	19.6326	19.1798	21.5313	22.3679		pJH9-68 AVG
pJH9-68 R3	2.11643	3.0824	2.58919	2.64885	3.36963	2.59355	5.05278	14.628	18.9409	20.9429	23.6672	22.5911		ZFP1 sLS -sRNA	2.12608	3.85678	4.01227	4.743	6.38061	6.27255	8.70305	13.1423	15.7803	19.1679	20.9205	19.7862		9.3064
pJH9-68 R4	1.78394	3.3251	5.46867	5.66762	6.81886	9.32635	10.6724	15.2466	18.4512	19.8188	20.8065	19.0905		pJH9-68 STD ERR	0.116926	0.490287	0.749783	0.905055	0.879571	1.42454	1.62804	1.49299	2.12028	0.56114	0.769599	1.22362
pJH9-68 R5	2.42977	2.94204	1.54954	1.68	6.95586	1.24682	1.61514	5.62652	12.7415	20.2318	21.6615	13.6753
pJH9-68 R6	1.80155	2.71949	3.33466	5.33845	8.92166	10.8208	12.874	15.0873	19.4779	16.9175	20.4941	21.0121
pJH4-60 R1	2854.85	2145.96	1967.6	1666.98	1555.22	1231.06	1017.88	571.218	246.216	111.975	42.148	3.96033
pJH4-60 R2	2720.8	2134.74	1904.46	1606.17	1456.35	1202.5	1041.92	532.024	244.808	106.363	42.194	3.35908		pJH4-60 AVG
pJH4-60 R3	2796.14	2048.43	1947.7	1657.6	1558.21	1277.46	1048.2	569.331	243.237	96.4548	58.6496	3.2164		pos ind	2813.44	2115.41	1933.27	1606.52	1487.9	1201	1005.7	558.328	235.589	98.9963	50.1553	3.43642
pJH4-60 R4	3024.86	2254.7	2012.85	1610.32	1501.85	1170.22	973.678	619.873	252.388	108.805	55.8791	2.8509		pJH4-60 STD ERR	42.8842	30.4005	19.4163	19.67	23.0253	19.3444	14.9911	13.5815	6.68293	4.43444	2.61824	0.146272
pJH4-60 R5	2723.23	2071.85	1877.71	1571.86	1452.51	1199.73	1008.4	536.681	220.086	84.3857	53.5642	3.48538
pJH4-60 R6	2760.77	2036.8	1889.29	1526.22	1403.24	1125.04	944.128	520.844	206.799	85.9939	48.4972	3.74647
pJH9-69 R1	8.98515	2.87391	11.3116	14.7592	15.8712	16.8761	17.2682	18.5717	20.2626	20.3282	20.621	20.7138
pJH9-69 R2	8.69421	3.98911	13.4641	11.9974	10.0558	17.3961	17.6962	19.8006	20.563	19.6031	20.5384	19.3029		pJH9-69 AVG
pJH9-69 R3	7.26107	14.0009	15.7803	12.761	11.9693	17.8373	18.5971	17.3657	17.0723	18.9523	16.4452	19.3613		ZFP1 sLS +sRNA	9.11007	8.90396	13.5163	14.3225	14.8785	18.2034	18.9433	18.1861	19.8768	20.6735	20.2967	20.1437		2.21114
pJH9-69 R4	9.71345	16.1109	16.0457	18.8641	19.0993	20.559	21.4461	21.3095	22.5445	23.0534	22.1534	22.037		pJH9-69 STD ERR	0.395545	2.05365	0.843853	0.909979	1.24428	0.570589	0.564779	1.23633	0.676076	0.607479	0.746678	0.414949
pJH9-69 R5	9.82253	5.72746	10.5114	14.3023	15.1268	19.6202	19.7979	11.9983	18.9529	22.2984	21.5612	20.2789
pJH9-69 R6	10.184	10.7215	13.9845	13.2509	17.1483	16.9317	18.854	20.071	19.8657	19.8057	20.4611	19.1682
pJH9-70 R1	2.68575	7.72019	6.85758	8.2651	10.933	12.6418	12.7916	13.9492	15.7303	15.9412	15.8076	11.1868
pJH9-70 R2	4.7323	0.803709	7.78048	5.16304	4.71413	12.3081	12.4449	13.9446	13.6547	10.1139	13.2583	15.3327		pJH9-70 AVG
pJH9-70 R3	5.33142	7.32788	6.70094	8.23924	11.1878	12.3667	13.0723	14.6053	15.494	16.8488	16.174	14.065	ZFP3 sLS -sRNA	no sRNA	4.48721	6.20751	7.53967	7.42119	9.49852	11.96	11.8892	13.8327	15.0549	15.2549	15.6934	14.6858		3.27281
pJH9-70 R4	5.9732	7.69483	8.3682	9.095	10.6034	12.1478	11.8121	14.7205	16.1066	15.516	16.1764	15.7045		pJH9-70 STD ERR	0.519269	1.15628	0.527354	0.523947	0.980001	0.286657	0.412661	0.309965	0.339166	0.95758	0.458727	0.822343
pJH9-70 R5	2.83906	4.36416	5.76584	6.982	8.13362	10.4951	10.2105	13.252	14.4148	16.3086	16.7235	17.8167
pJH9-70 R6	5.36154	9.33432	9.76499	6.78279	11.4193	11.8003	11.004	12.5249	14.9289	16.8012	16.0207	14.0093
pJH9-71 R1	4.0014	8.65463	1.04302	11.2952	11.333	12.1948	13.4954	15.1227	15.8984	16.5725	17.3045	15.9277
pJH9-71 R2	4.30879	9.51976	12.0496	10.8553	8.69092	14.572	14.894	2.99087	11.4285	15.9861	14.9655	17.1318		pJH9-71 AVG
pJH9-71 R3	7.57288	11.5369	10.3441	0.860822	12.7508	14.2378	13.1698	14.6383	14.5653	15.7284	15.2678	15.1559	ZFP3 sLS +sRNA	J23106 aLS	7.74332	9.96105	10.625	10.6131	12.3878	13.7931	14.3874	13.3793	14.6199	16.5769	16.2464	13.4501		1.737
pJH9-71 R4	12.0151	13.1974	14.3124	14.1761	14.5939	15.2436	15.4924	16.9302	16.6217	16.8644	16.5737	17.6845		pJH9-71 STD ERR	1.16589	0.861218	1.91088	1.94766	0.7922	0.411398	0.335445	1.91854	0.69554	0.45373	0.388712	2.08339
pJH9-71 R5	9.0244	10.3192	15.5151	15.9266	13.9444	13.4161	14.344	15.2812	13.7123	18.827	17.4684	2.78909
pJH9-71 R6	9.53732	6.53845	10.4857	10.5645	13.0138	13.0946	14.9286	15.3128	15.4932	15.483	15.8983	12.0118
pJH9-72 R1	6.39981	4.83967	1.42309	7.5708	8.17564	10.1568	11.5546	14.5982	17.275	19.6048	18.2577	18.0024
pJH9-72 R2	0.107085	2.77302	9.78274	5.24379	10.0793	6.9754	11.7304	9.71847	16.7838	17.8495	19.1019	19.0803		pJH9-72 AVG
pJH9-72 R3	4.6041	5.37154	6.30051	7.63841	5.58063	10.0217	10.5851	11.8582	16.6793	19.4275	19.2396	17.811	ZFP2 sLS -sRNA	no sRNA	5.59533	6.09962	6.2872	8.14858	7.7695	10.7083	12.7756	13.5823	17.4303	17.9527	18.3315	17.5675		3.13967
pJH9-72 R4	7.91671	11.0375	4.86889	12.427	4.28097	13.115	15.2113	16.2093	18.5253	18.7205	17.8206	17.6034		pJH9-72 STD ERR	1.10093	1.08554	1.08759	0.873225	0.863767	0.841933	0.653866	0.888737	0.253297	0.7244	0.289648	0.811372
pJH9-72 R5	7.93212	4.7413	7.02348	7.81395	9.16934	11.0611	13.6523	13.96	17.6518	14.2964	18.3921	19.5102
pJH9-72 R6	6.61214	7.83473	8.32451	8.19757	9.33114	12.92	13.9198	15.1498	17.6663	17.8174	17.1774	13.3977
pJH9-73 R1	8.45234	11.9153	13.2138	12.391	12.5038	14.8747	17.1136	17.5568	17.7651	18.9719	18.5657	17.6054
pJH9-73 R2	7.37973	8.74982	15.7659	4.74571	14.8479	15.1834	16.4923	15.3016	17.2989	17.4898	17.9813	18.5209		pJH9-73 AVG
pJH9-73 R3	12.408	11.6066	12.7466	12.8525	13.1835	16.4942	14.1358	2.28611	19.2661	16.9362	16.5288	17.1254	ZFP2 sLS +sRNA	J23106 aLS	10.8586	11.9481	14.2183	12.7933	14.6476	13.8993	16.6227	14.8137	18.3777	18.3861	18.2658	16.4742		1.51716
pJH9-73 R4	13.6531	15.311	16.7493	17.7388	16.462	18.7085	18.8141	19.3753	19.302	19.3764	17.3272	19.205		pJH9-73 STD ERR	0.96046	0.803131	0.613617	1.63439	0.580662	1.87736	0.645844	2.33767	0.299787	0.37652	0.543137	1.38615
pJH9-73 R5	13.029	11.1745	13.0329	13.8667	16.0755	4.18245	17.963	17.12	18.1666	19.3086	20.8232	9.05275
pJH9-73 R6	10.2293	12.9312	13.8014	15.1652	14.8129	13.9528	15.2173	17.2426	18.4675	18.2337	18.3686	17.336
pJH4-60 R1	2739.19	2047.02	1819.56	1507.41	1440.56	1172.09	910.051	512.258	210.311	82.9148	35.2941	3.79016
pJH4-60 R2	2630.71	1997.21	1826.71	1542.34	1437.99	1224.77	1006.71	570.954	219.863	104.578	45.9077	3.67825		pJH4-60 AVG
pJH4-60 R3	2605.69	1989.23	1818.25	1493.66	1407.65	1135.31	888.249	515.422	201.307	78.1563	34.2757	2.80231		pos ind	2678.86	2012.88	1836.54	1523.93	1418.13	1179.79	931.415	530.928	212.122	89.035	39.4253	3.33223
pJH4-60 R4	2758.6	2051.79	1883.49	1561.58	1391.07	1161.5	905.897	511.39	209.038	88.7882	38.3492	3.07878		pJH4-60 STD ERR	23.7157	12.8259	12.1876	10.0286	7.83975	11.6008	15.8989	9.05285	5.35446	3.51763	1.61855	0.150651
pJH4-60 R5	2704.14	2026.62	1870.4	1537.07	1430.94	1200.44	925.55	549.686	236.239	94.7108	41.2216	3.58874
pJH4-60 R6	2634.83	1965.45	1800.8	1501.51	1400.56	1184.61	952.033	525.86	195.972	85.0616	41.5032	3.05516

## Sheet: P1-R1
##BLOCKS= 2
Plate:	OD	1.3	PlateFormat	Endpoint	Absorbance		Raw	FALSE	1						1	590	1	12	96	1	8	None
	Temperature(｡C)	1	2	3	4	5	6	7	8	9	10	11	12
	37	1.0436	1.0966	1.0504	1.0646	1.0777	1.071	1.0813	1.09	1.0801	1.1081	1.1012	1.1144
		1.0388	1.0487	1.0643	1.074	1.0941	1.0809	1.0915	1.0735	1.0785	1.0915	1.1031	1.1073
		1.037	1.0881	1.056	1.1002	1.1081	1.1009	1.1104	1.0935	1.0777	1.0935	1.1108	1.1064
		1.0491	1.0614	1.0878	1.0741	1.1001	1.1088	1.1097	1.0898	1.0906	1.0825	1.1242	1.0917
		1.0002	1.037	1.0652	1.0676	1.0646	1.0777	1.0861	1.0758	1.0579	1.0766	1.0775	1.0806
		1.1159	1.0908	1.109	1.0979	1.0933	1.0895	1.0798	1.064	1.0389	1.0515	1.0584	1.048
		0.9921	1.0305	1.0098	1.0166	1.0372	1.0432	1.0436	1.0112	1.0309	1.0329	1.0681	1.0473
0.95		0.0076	0.0065	0.0076	0.0034	0.0028	0.0028	0.0035	0.0029	0.0011	0.0136	0.0038	0.0019
							BLANK:	0.00479167
Plate:	RFP-lo	1.3	PlateFormat	Endpoint	Fluorescence	FALSE	Raw	FALSE	1						1	620	1	12	96	565	Automatic	610			30	Medium			1	8	None
	Temperature(｡C)	1	2	3	4	5	6	7	8	9	10	11	12
	37	9.989	4.102	13.795	9.815	12.605	15.191	17.757	19.51	24.116	29.555	30.178	31.725
		6.713	11.231	15.313	17.772	14.994	22.016	20.289	23.802	25.857	30.446	31.049	30.416
		11.939	13.111	14.563	13.234	14.704	18.808	20.793	29.049	7.285	39.444	50.518	50.992
		9.405	18.004	22.98	13.563	25.707	24.315	31.721	35.068	41.177	48.053	35.558	50.143
		3.986	7.74	6.31	6.907	5.955	10.834	13.9	14.643	7.753	21.266	20.689	23.565
		3174.19	2332.62	2174.76	1824.29	1694.97	1337.43	1096.3	607.077	256.604	119.219	46.435	6.139
		1.854	1.671	1.549	1.671	1.724	1.887	2.412	1.963	2.184	2.617	2.194	1.977
		0.955	0.316	0.889	0.267	0.545	0.391	0.612	0.484	0.373	0.729	0.283	0.789
	OD Adj
		1	2	3	4	5	6	7	8	9	10	11	12
		9.61583	3.75707	13.1933	9.26111	11.7484	14.2477	16.495	17.9781	22.4271	26.7876	27.5244	28.5912
		6.49221	10.7586	14.4529	16.6216	13.7647	20.4589	18.6701	22.2717	24.082	28.0167	28.2698	27.588
		11.5665	12.1027	13.8536	12.0813	13.3272	17.1589	18.8068	26.6821	6.78996	36.2301	45.676	46.2887
		9.00596	17.0394	21.2187	12.6839	23.4701	22.0243	28.7092	32.3205	37.9229	44.5881	31.765	46.1336
		4.00439	7.49849	5.95054	6.49882	5.61894	10.0978	12.8548	13.6722	7.36202	19.8412	19.2867	21.9045
		2856.78	2147.89	1969.52	1668.9	1557.15	1232.99	1019.81	573.142	248.14	113.899	44.0724	5.88473
		1.87783	1.62912	1.54128	1.6515	1.66988	1.8172	2.32189	1.9505	2.12843	2.54545	2.06337	1.89639
							EMPTY:	1.9244
	RFP BG Adj
		40 mM	10 mM	5 mM	1 mM	500 uM	200 uM	100 uM	50 uM	20 uM	10 uM	5 uM	no arab
pJH9-64	ZFP2 s04 -sRNA	7.69142	1.83267	11.2689	7.3367	9.82404	12.3233	14.5706	16.0537	20.5027	24.8632	25.6	26.6668
pJH9-65	ZFP2 s04 +sRNA	4.56781	8.8342	12.5285	14.6972	11.8403	18.5345	16.7457	20.3473	22.1576	26.0923	26.3454	25.6636
pJH9-66	ZFP2 s05 -sRNA	9.64206	10.1783	11.9292	10.1569	11.4028	15.2345	16.8824	24.7577	4.86555	34.3057	43.7516	44.3643
pJH9-67	ZFP2 s05 +sRNA	7.08156	15.115	19.2943	10.7595	21.5457	20.0999	26.7848	30.3961	35.9985	42.6637	29.8406	44.2092
pJH9-68	ZFP1 sLS -sRNA	2.07998	5.57408	4.02613	4.57442	3.69454	8.17338	10.9304	11.7478	5.43761	17.9168	17.3623	19.9801
pJH4-60	pos ind	2854.85	2145.96	1967.6	1666.98	1555.22	1231.06	1017.88	571.218	246.216	111.975	42.148	3.96033
pJH9-20	empty	-0.0465713	-0.295286	-0.383123	-0.272906	-0.254522	-0.1072	0.397487	0.0260965	0.204026	0.621048	0.138967	-0.0280164
BLANK	blank

## Sheet: P1-R2
##BLOCKS= 2
Plate:	OD	1.3	PlateFormat	Endpoint	Absorbance		Raw	FALSE	1						1	590	1	12	96	1	8	None
	Temperature(｡C)	1	2	3	4	5	6	7	8	9	10	11	12
	37	1.0794	1.0827	1.0731	1.059	1.0921	1.0724	1.0938	1.1011	1.0876	1.0981	1.1152	1.1144
		1.066	1.0652	1.0633	1.0547	1.0639	1.0634	1.0909	1.0868	1.0921	1.099	1.1114	1.1069
		1.0471	1.0918	1.0568	1.0471	1.0604	1.055	1.0431	1.0501	1.0895	1.1079	1.0876	1.1033
		1.0725	1.0685	1.065	1.0987	1.0822	1.0796	1.0792	1.0904	1.0985	1.0963	1.1105	1.1002
		1.0138	1.0489	1.0433	1.0393	1.0219	1.0388	1.0778	1.078	1.073	1.0738	1.1071	1.0917
		1.1198	1.1099	1.1405	1.1145	1.1243	1.0851	1.0994	1.0659	1.0595	1.07	1.0844	1.0722
		1.0081	1.0446	1.0472	1.0273	1.0568	1.053	1.0653	1.0531	1.0573	1.067	1.0838	1.0769
0.95		0.0041	0.0036	0.0112	0.0096	0.0002	-0.0004	-0.0011	-0.0021	0.1749	0.0005	0.9925	-0.0007
							BLANK:	0.00249
Plate:	RFP-lo	1.3	PlateFormat	Endpoint	Fluorescence	FALSE	Raw	FALSE	1						1	620	1	12	96	565	Automatic	610			30	Medium			1	8	None
	Temperature(｡C)	1	2	3	4	5	6	7	8	9	10	11	12
	37	11.541	10.595	10.682	11.257	14.265	16.473	18.816	20.824	12.278	29.937	29.644	30.391
		8.904	9.854	8.787	3.083	18.876	20.205	13.308	24.771	26.38	30.651	29.309	30.097
		15.919	21.615	25.728	9.51	21.682	27.461	27.277	38.308	40.688	47.395	48.407	54.599
		10.465	13.853	20.227	18.312	23.722	19.051	30.749	32.359	45.365	45.219	49.246	49.648
		4.329	7.569	9.202	10.663	10.458	7.472	13.774	19.632	22.875	22.407	25.701	26.254
		3041.92	2365.95	2169.27	1788	1635.7	1303.72	1144.8	567.605	260.599	115.397	47.528	5.45
		1.736	1.485	1.437	1.633	1.843	1.471	2.144	1.823	2.281	2.312	1.859	1.885
		0.601	0.971	7.531	7.196	0.017	0.356	0.149	0.293	0.286	0.197	6.85	0.108
	OD Adj
		1	2	3	4	5	6	7	8	9	10	11	12
		10.7168	9.80828	9.97749	10.6549	13.0918	15.3966	17.2417	18.9549	11.315	27.3245	26.6413	27.3322
		8.37228	9.27252	8.28329	2.93002	17.7839	19.045	12.227	22.8449	24.2105	27.9532	26.4305	27.2517
		15.2392	19.8428	24.4027	9.10388	20.4951	26.091	26.2125	36.567	37.4311	42.8755	44.6102	49.5989
		9.78028	12.9952	19.037	16.7048	21.9707	17.6871	28.5583	29.7442	41.391	41.3408	44.4454	45.2287
		4.28059	7.2333	8.84119	10.2844	10.2589	7.2102	12.8093	18.2537	21.3683	20.9155	23.267	24.1037
		2722.54	2136.47	1906.19	1607.9	1458.09	1204.24	1043.66	533.759	246.544	108.099	43.9297	5.09484
		1.72632	1.42499	1.3755	1.59347	1.74806	1.40027	2.01729	1.73518	2.16247	2.17189	1.71921	1.75445
												6.91912
							EMPTY:	1.73576
	RFP BG Adj
		40 mM	10 mM	5 mM	1 mM	500 uM	200 uM	100 uM	50 uM	20 uM	10 uM	5 uM	no arab
pJH9-64	ZFP2 s04 -sRNA	8.98101	8.07252	8.24173	8.91913	11.3561	13.6609	15.5059	17.2191	9.57922	25.5887	24.9055	25.5965
pJH9-65	ZFP2 s04 +sRNA	6.63652	7.53676	6.54753	1.19426	16.0481	17.3092	10.4913	21.1092	22.4747	26.2175	24.6947	25.5159
pJH9-66	ZFP2 s05 -sRNA	13.5034	18.1071	22.6669	7.36812	18.7594	24.3552	24.4768	34.8313	35.6954	41.1397	42.8745	47.8632
pJH9-67	ZFP2 s05 +sRNA	8.04452	11.2594	17.3012	14.9691	20.235	15.9514	26.8225	28.0084	39.6553	39.6051	42.7097	43.4929
pJH9-68	ZFP1 sLS -sRNA	2.54483	5.49754	7.10543	8.54867	8.52312	5.47444	11.0736	16.5179	19.6326	19.1798	21.5313	22.3679
pJH4-60	pos ind	2720.8	2134.74	1904.46	1606.17	1456.35	1202.5	1041.92	532.024	244.808	106.363	42.194	3.35908
pJH9-20	empty	-0.00944428	-0.310766	-0.360258	-0.142294	0.0123031	-0.335487	0.281534	-0.000577231	0.426715	0.436132	-0.0165487	0.0186916
BLANK	blank											5.18336

## Sheet: P1-R3
##BLOCKS= 2
Plate:	OD	1.3	PlateFormat	Endpoint	Absorbance		Raw	FALSE	1						1	590	1	12	96	1	8	None
	Temperature(｡C)	1	2	3	4	5	6	7	8	9	10	11	12
	37	1.0607	1.0841	1.0821	1.0853	1.0836	1.0742	1.065	1.0859	1.1187	1.0935	1.1053	1.1197
		1.0527	1.0824	1.051	1.0626	1.0661	1.0549	1.0656	1.074	1.068	1.0806	1.0884	1.1024
		1.0501	1.0689	1.0565	1.04	1.0401	1.0503	1.049	1.0615	1.0609	1.083	1.0649	1.0612
		1.0787	1.1005	1.0823	1.0719	1.088	1.1049	1.0927	1.0919	1.0857	1.1055	1.1003	1.1102
		1.0277	1.0351	1.0223	1.0388	1.0425	1.0182	1.0533	1.0553	1.07	1.0737	1.0709	1.1013
		1.1317	1.1354	1.1315	1.1008	1.0844	1.0957	1.0935	1.0677	1.0818	1.0884	1.0992	1.0799
		1.0251	1.0794	1.065	1.0505	1.037	1.0442	1.0579	1.0541	1.0337	1.0766	1.0876	1.1026
0.95		0.0028	0.0024	0.0032	0.0027	0.0034	0.0024	0.0011	0.093	0.0022	0.0018	-0.0002	-0.0009
							BLANK:	0.0019
Plate:	RFP-lo	1.3	PlateFormat	Endpoint	Fluorescence	FALSE	Raw	FALSE	1						1	620	1	12	96	565	Automatic	610			30	Medium			1	8	None
	Temperature(｡C)	1	2	3	4	5	6	7	8	9	10	11	12
	37	3.702	7.07	3.921	11.848	17.774	20.289	16.999	13.818	26.194	28.074	24.875	30.709
		3.714	15.17	3.065	16.768	16.467	22.104	22.869	26.043	30.585	31.879	33.251	32.596
		13.397	14.528	3.688	10.061	8.977	22.052	15.173	33.362	36.877	49.791	43.896	50.892
		7.904	18.394	14.545	9.935	13.892	13.367	26.542	36.689	45.45	49.993	41.216	52.457
		3.876	4.902	4.338	4.47	5.236	4.325	7.06	17.16	22.006	24.228	27.077	26.664
		3160.96	2323.78	2202	1823.37	1688.56	1399.1	1146.03	608.564	264.467	106.604	66.18	5.259
		1.131	1.686	1.803	1.591	2.185	1.517	1.794	2.067	2.142	2.03	1.795	1.336
		0.549	0.416	0.339	0.563	0.613	0.496	0.491	1.107	0.647	0.183	0.566	0.584
	OD Adj
		1	2	3	4	5	6	7	8	9	10	11	12
		3.49641	6.53299	3.62988	10.9359	16.4315	18.921	15.99	12.7472	23.4545	25.7182	22.544	27.4727
		3.53445	14.0398	2.92155	15.8084	15.4736	20.9915	21.4995	24.2916	28.6887	29.5532	30.6038	29.6193
		12.781	13.6157	3.49706	9.69174	8.6467	21.034	14.4905	31.4855	34.8225	46.0559	41.2944	48.043
		7.34027	16.7431	13.4626	9.28505	12.7907	12.1188	24.3326	33.6596	41.9358	45.2999	37.5237	47.331
		3.77851	4.74448	4.25127	4.31093	5.03171	4.25563	6.71486	16.2901	20.6029	22.605	25.3293	24.2532
		2797.81	2050.1	1949.36	1659.27	1559.87	1279.12	1049.86	570.993	244.9	98.1169	60.3117	4.87848
		1.10536	1.56473	1.69598	1.51726	2.11091	1.45544	1.69886	1.96446	2.07598	1.8889	1.65331	1.21377
							EMPTY:	1.66208
	RFP BG Adj
		40 mM	10 mM	5 mM	1 mM	500 uM	200 uM	100 uM	50 uM	20 uM	10 uM	5 uM	no arab
pJH9-64	ZFP2 s04 -sRNA	1.83433	4.87091	1.9678	9.27386	14.7695	17.2589	14.3279	11.0852	21.7924	24.0561	20.8819	25.8106
pJH9-65	ZFP2 s04 +sRNA	1.87237	12.3777	1.25947	14.1463	13.8115	19.3294	19.8374	22.6295	27.0266	27.8911	28.9417	27.9572
pJH9-66	ZFP2 s05 -sRNA	11.1189	11.9537	1.83498	8.02966	6.98462	19.3719	12.8284	29.8234	33.1604	44.3938	39.6324	46.381
pJH9-67	ZFP2 s05 +sRNA	5.67819	15.081	11.8005	7.62297	11.1286	10.4567	22.6705	31.9976	40.2737	43.6378	35.8616	45.669
pJH9-68	ZFP1 sLS -sRNA	2.11643	3.0824	2.58919	2.64885	3.36963	2.59355	5.05278	14.628	18.9409	20.9429	23.6672	22.5911
pJH4-60	pos ind	2796.14	2048.43	1947.7	1657.6	1558.21	1277.46	1048.2	569.331	243.237	96.4548	58.6496	3.2164
pJH9-20	empty	-0.556724	-0.097347	0.0339033	-0.144819	0.448827	-0.206645	0.0367835	0.302375	0.413904	0.226819	-0.00876894	-0.448307
BLANK	blank

## Sheet: P1-R4
##BLOCKS= 2
Plate:	OD	1.3	PlateFormat	Endpoint	Absorbance		Raw	FALSE	1						1	590	1	12	96	1	8	None
	Temperature(｡C)	1	2	3	4	5	6	7	8	9	10	11	12
	37	1.0924	1.0998	1.1217	1.072	1.0684	1.0683	1.0831	1.0692	1.0792	1.0761	1.1226	1.1254
		1.0303	1.0697	1.0547	1.0556	1.0622	1.0675	1.0944	1.0708	1.0622	1.078	1.0886	1.0994
		1.0465	1.0617	1.0616	1.0423	1.0524	1.0754	1.058	1.058	1.102	1.1029	1.0678	1.1192
		1.0396	1.0405	1.039	1.051	1.0427	1.0689	1.0923	1.0873	1.1057	1.1012	1.1088	1.1072
		1.0098	1.0315	1.0392	1.0338	1.0343	1.0472	1.0723	1.0781	1.0785	1.0777	1.0881	1.1025
		1.1133	1.0925	1.0836	1.0796	1.073	1.0775	1.09	1.0373	1.0611	1.0673	1.0725	1.0742
		0.9907	1.0033	0.9944	0.9861	0.986	1.0015	1.0484	1.0294	1.0562	1.0613	1.0584	1.0583
0.95		0.0007	-0.0002	-0.0001	-0.0009	0.0002	0.0003	-0.0001	-0.004	-0.0024	-0.0025	-0.0028	-0.0026
							BLANK:	-0.0012
Plate:	RFP-lo	1.3	PlateFormat	Endpoint	Fluorescence	FALSE	Raw	FALSE	1						1	620	1	12	96	565	Automatic	610			30	Medium			1	8	None
	Temperature(｡C)	1	2	3	4	5	6	7	8	9	10	11	12
	37	7.274	10.692	14.685	16.29	15.549	21.191	20.023	21.627	26.089	28.563	29.681	30.061
		8.798	12.623	15.319	16.665	18.877	19.499	20.145	25.272	26.225	29.068	29.743	29.71
		10.232	13.3	19.562	17.597	22.231	25.856	10.217	20.093	38.313	40.208	46.577	49.006
		9.513	14.993	17.645	22.175	24.585	30.057	33.163	36.781	43.038	47.595	49.698	50.37
		3.934	5.61	7.882	8.047	9.243	11.987	13.719	18.73	22.197	23.656	24.96	23.396
		3373.55	2468.27	2185.83	1742.71	1615.55	1264.59	1064.78	645.926	270.35	118.51	62.26	5.332
		2.096	1.82	2.019	2.204	2.129	2.278	1.899	1.92	2.337	2.721	2.459	2.023
		0.25	0.388	0.318	0.492	0.509	0.35	0.235	0.343	0.377	0.228	0.231	0.45
	OD Adj
		1	2	3	4	5	6	7	8	9	10	11	12
		6.65143	9.71117	13.0777	15.1789	14.5372	19.8139	18.4663	20.2046	24.1475	26.5135	26.4113	26.6829
		8.52933	11.7873	14.508	15.7693	17.7516	18.2455	18.3872	23.5746	24.6615	26.9348	27.2922	26.9944
		9.76615	12.5129	18.4061	16.8634	21.1	24.0163	9.64596	18.97	34.729	36.417	43.5706	43.7397
		9.14008	14.3928	16.9631	21.0749	23.5511	28.088	30.3274	33.7905	38.8816	43.174	44.773	45.4439
		3.8912	5.43236	7.57593	7.77488	8.92612	11.4336	12.7797	17.3538	20.5585	21.926	22.9138	21.1978
		3026.97	2256.81	2014.96	1612.42	1503.96	1172.33	975.785	621.98	254.495	110.912	57.9864	4.95816
		2.11312	1.81185	2.02792	2.23235	2.1566	2.27187	1.80926	1.86299	2.21014	2.56094	2.32069	1.90939
							EMPTY:	2.10726
	RFP BG Adj
		40 mM	10 mM	5 mM	1 mM	500 uM	200 uM	100 uM	50 uM	20 uM	10 uM	5 uM	no arab
pJH9-64	ZFP2 s04 -sRNA	4.54417	7.60391	10.9705	13.0716	12.43	17.7067	16.359	18.0973	22.0403	24.4062	24.304	24.5757
pJH9-65	ZFP2 s04 +sRNA	6.42207	9.68002	12.4007	13.662	15.6443	16.1383	16.2799	21.4674	22.5542	24.8275	25.1849	24.8871
pJH9-66	ZFP2 s05 -sRNA	7.65889	10.4057	16.2988	14.7562	18.9928	21.9091	7.5387	16.8627	32.6217	34.3097	41.4634	41.6325
pJH9-67	ZFP2 s05 +sRNA	7.03282	12.2856	14.8558	18.9676	21.4438	25.9808	28.2201	31.6833	36.7743	41.0667	42.6657	43.3366
pJH9-68	ZFP1 sLS -sRNA	1.78394	3.3251	5.46867	5.66762	6.81886	9.32635	10.6724	15.2466	18.4512	19.8188	20.8065	19.0905
pJH4-60	pos ind	3024.86	2254.7	2012.85	1610.32	1501.85	1170.22	973.678	619.873	252.388	108.805	55.8791	2.8509
pJH9-20	empty	0.00585643	-0.295413	-0.079337	0.125091	0.0493447	0.164606	-0.297999	-0.244267	0.102878	0.453681	0.213427	-0.197869
BLANK	blank

## Sheet: P1-R5
##BLOCKS= 2
Plate:	OD	1.3	PlateFormat	Endpoint	Absorbance		Raw	FALSE	1						1	590	1	12	96	1	8	None
	Temperature(｡C)	1	2	3	4	5	6	7	8	9	10	11	12
	37	1.0488	1.0652	1.0583	1.0684	1.0542	1.0883	1.0687	1.0673	1.0965	1.0885	1.1069	1.0723
		1.0427	1.0447	1.0757	1.0847	1.0599	1.0666	1.0684	1.0363	1.0695	1.0687	1.0748	1.0614
		1.0782	1.0661	1.0525	1.042	1.0696	1.0436	1.0747	1.0727	1.0794	1.0466	1.0495	1.0824
		1.0666	1.0734	1.0561	1.0659	1.0735	1.0701	1.0777	1.0564	1.054	1.0385	1.077	1.0962
		1.0218	1.0236	1.0414	1.0317	1.0454	1.0818	1.0405	1.0446	1.0263	1.0328	1.0384	1.0416
		1.1069	1.116	1.1093	1.0815	1.072	1.0824	1.0505	1.0194	1.0138	1.0212	1.0473	1.0299
		1.0217	1.0452	1.0237	1.0376	1.0292	1.0119	1.0084	0.9967	1.0215	1.024	1.0397	1.0623
0.95		0.0029	0.0013	0.0004	-0.0004	0.0001	0.0072	-0.0034	-0.0045	-0.0029	-0.0043	-0.0029	-0.0035
							BLANK:	-0.000833333
Plate:	RFP-lo	1.3	PlateFormat	Endpoint	Fluorescence	FALSE	Raw	FALSE	1						1	620	1	12	96	565	Automatic	610			30	Medium			1	8	None
	Temperature(｡C)	1	2	3	4	5	6	7	8	9	10	11	12
	37	10.286	6.816	4.314	4.519	3.895	21.955	15.466	19.038	24.281	27.409	29.476	28.256
		12.294	3.17	10.878	20.121	15.115	26.509	23.15	9.897	28.371	29.661	30.518	30.169
		12.696	3.756	3.443	3.734	17.275	7.46	19.437	25.048	29.446	43.089	46.494	49.289
		11.556	3.605	4.659	10.029	21.694	4.678	11.701	26.713	36.497	38.566	48.814	49.23
		4.665	5.198	3.837	3.936	9.508	3.658	3.902	8.111	15.277	23.116	24.727	16.478
		3018.97	2316.29	2086.88	1703.58	1560.59	1301.9	1062.4	549.715	225.47	88.424	58.377	5.79
		1.452	1.386	2.478	2.236	2.362	1.844	2.577	2.151	2.554	2.354	2.691	2.192
		0.428	0.374	0.285	0.279	-0.052	0.552	0.153	0.646	0.6	0.584	0.593	0.761
	OD Adj
		1	2	3	4	5	6	7	8	9	10	11	12
		9.79961	6.3938	4.07314	4.22639	3.69183	20.1582	14.4605	17.8236	22.1273	25.1613	26.6093	26.3304
		11.7811	3.03195	10.1047	18.5356	14.2496	24.8343	21.651	9.54265	26.5067	27.7327	28.3721	28.4015
		11.7661	3.52037	3.26867	3.58063	16.1383	7.14263	18.072	23.3323	27.2589	41.1377	44.2659	45.5017
		10.826	3.35588	4.40804	9.4016	20.193	4.36815	10.849	25.2669	34.5998	37.1065	45.289	44.8756
		4.56175	5.07402	3.68152	3.81198	9.08784	3.3788	3.74712	7.75851	14.8734	22.3638	23.7935	15.8072
		2725.36	2073.98	1879.84	1573.99	1454.65	1201.87	1010.53	538.813	222.218	86.5177	55.6962	5.61736
		1.42	1.32501	2.41866	2.15324	2.29313	1.82081	2.55342	2.15632	2.49821	2.29696	2.58617	2.06183
							EMPTY:	2.13198
	RFP BG Adj
		40 mM	10 mM	5 mM	1 mM	500 uM	200 uM	100 uM	50 uM	20 uM	10 uM	5 uM	no arab
pJH9-64	ZFP2 s04 -sRNA	7.66763	4.26182	1.94116	2.09441	1.55985	18.0262	12.3285	15.6916	19.9953	23.0293	24.4773	24.1984
pJH9-65	ZFP2 s04 +sRNA	9.64915	0.899965	7.97268	16.4036	12.1176	22.7024	19.519	7.41067	24.3747	25.6007	26.2401	26.2695
pJH9-66	ZFP2 s05 -sRNA	9.63411	1.38839	1.13669	1.44865	14.0063	5.01065	15.94	21.2003	25.1269	39.0057	42.134	43.3698
pJH9-67	ZFP2 s05 +sRNA	8.69399	1.2239	2.27605	7.26962	18.061	2.23617	8.71701	23.1349	32.4678	34.9745	43.157	42.7436
pJH9-68	ZFP1 sLS -sRNA	2.42977	2.94204	1.54954	1.68	6.95586	1.24682	1.61514	5.62652	12.7415	20.2318	21.6615	13.6753
pJH4-60	pos ind	2723.23	2071.85	1877.71	1571.86	1452.51	1199.73	1008.4	536.681	220.086	84.3857	53.5642	3.48538
pJH9-20	empty	-0.711978	-0.806975	0.286681	0.0212628	0.161149	-0.311166	0.421443	0.0243381	0.366226	0.164978	0.454193	-0.070151
BLANK	blank

## Sheet: P1-R6
##BLOCKS= 2
Plate:	OD	1.3	PlateFormat	Endpoint	Absorbance		Raw	FALSE	1						1	590	1	12	96	1	8	None
	Temperature(｡C)	1	2	3	4	5	6	7	8	9	10	11	12
	37.1	1.0727	1.0886	1.0896	1.0802	1.0795	1.0932	1.0849	1.0736	1.0721	1.1052	1.1115	1.1115
		1.0513	1.0611	1.0687	1.0893	1.0764	1.0674	1.0686	1.0556	1.0699	1.0875	1.0982	1.1193
		1.0506	1.0597	1.0589	1.0838	1.086	1.0836	1.0879	1.0772	1.0721	1.0963	1.1043	1.1003
		1.0607	1.0793	1.0756	1.0673	1.0996	1.0988	1.0951	1.0694	1.0756	1.0817	1.0974	1.1094
		1.0101	1.0416	1.0635	1.0762	1.0744	1.0687	1.0716	1.0618	1.063	1.0787	1.0883	1.0908
		1.1175	1.1281	1.1171	1.1107	1.1032	1.0995	1.0759	1.0673	1.0731	1.0706	1.0742	1.069
		1.0276	1.0552	1.0781	1.0703	1.0618	1.052	1.0499	1.052	1.0584	1.0728	1.0683	1.0684
0.95		-0.0001	-0.0009	-0.0002	-0.0027	-0.0009	-0.0021	-0.0015	-0.003	-0.0011	-0.002	-0.0004	-0.0009
							BLANK:	-0.00131667
Plate:	RFP-lo	1.3	PlateFormat	Endpoint	Fluorescence	FALSE	Raw	FALSE	1						1	620	1	12	96	565	Automatic	610			30	Medium			1	8	None
	Temperature(｡C)	1	2	3	4	5	6	7	8	9	10	11	12
	37.1	11.704	11.68	8.883	12.315	10.574	17.251	12.37	16.431	23.917	28.467	31.115	29.446
		6.45	17.603	18.393	21.334	15.981	21.579	12.767	24.109	30.17	30.773	30.532	31.983
		7.508	12.306	23.849	23.169	26.239	26.654	26.517	27.087	28.836	40.44	46.562	49.103
		13.381	12.452	15.115	20.767	22.641	28.178	28.981	27.23	37.144	42.365	50.724	50.613
		3.457	4.522	5.272	7.494	11.336	13.308	15.547	17.758	22.451	20.017	24.092	24.713
		3090.6	2302.23	2114.82	1698.98	1551.68	1240.24	1018.77	558.31	223.925	93.911	53.898	5.74
		1.486	1.132	1.7	1.643	1.511	1.394	2.567	1.467	1.937	1.948	1.689	2.111
		0.557	0.374	0.74	0.516	0.604	0.514	0.401	0.399	0.339	0.428	0.598	0.649
	OD Adj
		1	2	3	4	5	6	7	8	9	10	11	12
		10.8974	10.7164	8.14269	11.3868	9.78334	15.7613	11.3882	15.2858	22.2812	25.7267	27.9606	26.4608
		6.12759	16.5688	17.1895	19.5614	14.8286	20.1915	11.9327	22.8107	28.1642	28.2628	27.7686	28.5405
		7.13745	11.5983	22.4945	21.3516	24.1319	24.5678	24.345	25.115	26.8638	36.8435	42.1141	44.5736
		12.5996	11.5231	14.0354	19.4335	20.5656	25.6136	26.4325	25.4316	34.4911	39.1176	46.1666	45.5679
		3.41798	4.33592	4.95109	6.95488	10.5381	12.4372	14.4904	16.7037	21.0943	18.534	22.1105	22.6285
		2762.38	2038.42	1890.9	1527.84	1404.85	1126.65	945.745	522.461	208.415	87.6104	50.1136	5.3629
		1.44424	1.07145	1.57492	1.5332	1.42129	1.32344	2.44193	1.39274	1.82785	1.81358	1.57907	1.97342
							EMPTY:	1.61643
	RFP BG Adj
		40 mM	10 mM	5 mM	1 mM	500 uM	200 uM	100 uM	50 uM	20 uM	10 uM	5 uM	no arab
pJH9-64	ZFP2 s04 -sRNA	9.28098	9.09999	6.52627	9.77036	8.16692	14.1449	9.77172	13.6694	20.6648	24.1103	26.3442	24.8444
pJH9-65	ZFP2 s04 +sRNA	4.51116	14.9524	15.573	17.945	13.2121	18.5751	10.3163	21.1943	26.5478	26.6464	26.1521	26.9241
pJH9-66	ZFP2 s05 -sRNA	5.52102	9.98188	20.878	19.7352	22.5155	22.9514	22.7286	23.4986	25.2473	35.227	40.4976	42.9572
pJH9-67	ZFP2 s05 +sRNA	10.9832	9.90662	12.419	17.8171	18.9492	23.9972	24.816	23.8151	32.8746	37.5012	44.5502	43.9514
pJH9-68	ZFP1 sLS -sRNA	1.80155	2.71949	3.33466	5.33845	8.92166	10.8208	12.874	15.0873	19.4779	16.9175	20.4941	21.0121
pJH4-60	pos ind	2760.77	2036.8	1889.29	1526.22	1403.24	1125.04	944.128	520.844	206.799	85.9939	48.4972	3.74647
pJH9-20	empty	-0.17219	-0.544982	-0.041503	-0.0832302	-0.195135	-0.292989	0.825505	-0.223684	0.211419	0.197156	-0.0373574	0.356992
BLANK	blank

## Sheet: P2-R1
##BLOCKS= 2
Plate:	OD	1.3	PlateFormat	Endpoint	Absorbance		Raw	FALSE	1						1	590	1	12	96	1	8	None
	Temperature(｡C)	1	2	3	4	5	6	7	8	9	10	11	12
	37	1.1266	1.1226	1.0806	1.069	1.0605	1.0704	1.0996	1.0732	1.0839	1.0937	1.1101	1.1278
		1.0825	1.0932	1.064	1.0551	1.0599	1.0772	1.0716	1.0757	1.0666	1.0906	1.0841	1.099
		1.0476	1.0853	1.1253	1.0871	1.0655	1.0643	1.0743	1.0599	1.0652	0.9787	1.0824	1.0766
		1.0676	1.0127	0.9925	1.0007	1.04	0.986	1.059	1.0062	1.0048	1.0412	1.1164	1.0515
		1.0358	1.0734	1.0647	1.0934	1.0508	1.0587	1.06	1.0465	1.0516	1.0784	1.095	1.0838
		1.1261	1.1215	1.1217	1.0967	1.0665	1.0594	1.0839	1.0628	1.0573	1.0592	1.058	1.0702
		1.0535	1.0589	1.0511	1.0327	1.0542	1.0348	1.0496	1.028	1.0232	1.0363	1.0607	1.0729
0.95		-0.0015	-0.0028	-0.001	0.0027	0.0007	-0.0005	-0.0028	-0.0034	-0.0029	-0.0037	-0.0012	-0.0017
							BLANK:	-0.00150833
Plate:	RFP-lo	1.3	PlateFormat	Endpoint	Fluorescence	FALSE	Raw	FALSE	1						1	620	1	12	96	565	Automatic	610			30	Medium			1	8	None
	Temperature(｡C)	1	2	3	4	5	6	7	8	9	10	11	12
	37	11.931	5.019	13.962	17.503	18.545	19.795	20.766	21.669	23.72	24.006	24.691	25.189
		4.636	10.193	9.002	10.414	13.293	15.353	15.434	16.74	18.501	19.147	18.888	14.062
		5.867	11.135	2.968	14.028	13.79	14.693	16.23	17.74	18.656	17.804	20.481	18.887
		8.543	6.522	2.996	9.182	10.172	11.601	13.941	16.314	18.985	22.101	22.189	20.632
		10.418	14.518	15.785	15.309	14.832	17.457	19.855	20.067	20.384	22.206	22.102	20.834
		3090.53	2300.6	2045.53	1657.19	1540.22	1245.17	989.504	546.894	224.364	89.636	39.08	5.767
		1.298	1.572	1.385	1.517	1.34	1.554	1.486	1.765	2.531	1.776	1.977	1.78
		0.356	0.33	0.242	0.48	0.649	0.253	0.45	0.209	0.6	0.11	0.138	0.086
	OD Adj
		1	2	3	4	5	6	7	8	9	10	11	12
		10.5761	4.46487	12.9026	16.3502	17.4622	18.4671	18.8592	20.1627	21.8535	21.9191	22.212	22.3048
		4.27672	9.31116	8.44855	9.85606	12.5239	14.2328	14.3825	15.5402	17.3213	17.5321	17.3985	12.7777
		5.59237	10.2456	2.63399	12.8862	12.924	13.7858	15.0863	16.7136	17.4893	18.1635	18.8955	17.5186
		7.99077	6.43063	3.01406	9.16177	9.7666	11.7477	13.1456	16.1892	18.866	21.1958	19.8487	19.5934
		10.0433	13.5063	14.8048	13.982	14.0947	16.4656	18.7045	19.1477	19.356	20.5629	20.1567	19.1964
		2740.78	2048.61	1821.15	1509	1442.15	1173.68	911.642	513.849	211.902	84.5058	36.885	5.38113
		1.23032	1.48245	1.31578	1.46682	1.26929	1.49955	1.41375	1.71441	2.46997	1.7113	1.86122	1.65673
							EMPTY:	1.59097
	RFP BG Adj
		40 mM	10 mM	5 mM	1 mM	500 uM	200 uM	100 uM	50 uM	20 uM	10 uM	5 uM	no arab
pJH9-69	ZFP1 sLS +sRNA	8.98515	2.87391	11.3116	14.7592	15.8712	16.8761	17.2682	18.5717	20.2626	20.3282	20.621	20.7138
pJH9-70	ZFP3 sLS -sRNA	2.68575	7.72019	6.85758	8.2651	10.933	12.6418	12.7916	13.9492	15.7303	15.9412	15.8076	11.1868
pJH9-71	ZFP3 sLS +sRNA	4.0014	8.65463	1.04302	11.2952	11.333	12.1948	13.4954	15.1227	15.8984	16.5725	17.3045	15.9277
pJH9-72	ZFP2 sLS -sRNA	6.39981	4.83967	1.42309	7.5708	8.17564	10.1568	11.5546	14.5982	17.275	19.6048	18.2577	18.0024
pJH9-73	ZFP2 sLS +sRNA	8.45234	11.9153	13.2138	12.391	12.5038	14.8747	17.1136	17.5568	17.7651	18.9719	18.5657	17.6054
pJH4-60	pos ind	2739.19	2047.02	1819.56	1507.41	1440.56	1172.09	910.051	512.258	210.311	82.9148	35.2941	3.79016
pJH9-20	empty	-0.360643	-0.108518	-0.275186	-0.124143	-0.321675	-0.0914116	-0.17722	0.123445	0.879006	0.120333	0.270251	0.0657605
BLANK	blank

## Sheet: P2-R2
##BLOCKS= 2
Plate:	OD	1.3	PlateFormat	Endpoint	Absorbance		Raw	FALSE	1						1	590	1	12	96	1	8	None
	Temperature(｡C)	1	2	3	4	5	6	7	8	9	10	11	12
	37	1.0872	1.1119	1.0673	1.0605	1.0781	1.0761	1.0785	1.0796	1.0824	1.086	1.09	1.0902
		1.0307	1.041	1.0375	1.0188	1.0317	1.0389	1.0437	1.0378	1.0407	1.0362	1.0515	1.0502
		1.0163	1.0037	0.9892	1.0091	0.9911	0.9914	0.9904	0.9852	0.9618	0.998	0.9934	0.9867
		1.0714	1.042	1.071	1.0626	1.0662	1.054	1.0591	1.0563	1.0588	1.0542	1.0725	1.0585
		1.0276	1.0391	1.0437	1.0344	1.0508	1.0516	1.0579	1.0416	1.0811	1.074	1.0782	1.0696
		1.1102	1.1087	1.1086	1.0671	1.0745	1.0618	1.0507	1.0195	1.0549	1.0298	1.0614	1.0425
		0.9926	1.0132	1.03	0.9955	1.0157	0.9903	1.0396	1.007	1.0279	0.9837	1.0596	1.0127
0.95		0.0006	-0.0002	-0.0012	-0.0024	-0.0031	-0.0031	-0.0022	-0.0038	-0.0025	-0.0034	-0.0012	-0.0026
							BLANK:	-0.00209167
Plate:	RFP-lo	1.3	PlateFormat	Endpoint	Fluorescence	FALSE	Raw	FALSE	1						1	620	1	12	96	565	Automatic	610			30	Medium			1	8	None
	Temperature(｡C)	1	2	3	4	5	6	7	8	9	10	11	12
	37	11.706	6.73	16.593	14.929	13.079	20.969	21.34	23.638	24.526	23.563	24.671	23.326
		7.007	2.979	10.222	7.366	6.995	14.949	15.161	16.635	16.379	12.632	16.131	18.294
		6.478	11.639	13.979	13.052	10.67	16.516	16.819	4.979	12.994	18.04	16.941	18.969
		2.318	5.038	12.7	7.768	12.96	9.534	14.626	12.458	19.983	21.022	22.732	22.413
		9.712	11.247	18.634	7.046	17.794	18.161	19.657	18.112	20.961	21.029	21.642	22.048
		2928.4	2220.76	2031.19	1651.25	1550.34	1305.2	1062.02	585.378	234.563	110.031	51.005	5.986
		1.54	2.002	1.509	2.07	2.106	2.072	2.609	1.893	2.196	2.646	2.148	2.225
		0.555	0.716	0.53	0.553	0.445	0.399	0.467	0.338	0.59	0.326	0.763	0.655
	OD Adj
		1	2	3	4	5	6	7	8	9	10	11	12
		10.7464	6.04134	15.5163	14.0496	12.108	19.4483	19.7484	21.8528	22.6152	21.6553	22.5906	21.3551
		6.78452	2.85593	9.83271	7.21526	6.76635	14.3603	14.4972	15.9969	15.7069	12.1661	15.3105	17.3849
		6.36101	11.572	14.1018	12.9075	10.7431	16.6242	16.9462	5.04309	13.4808	18.0383	17.0177	19.184
		2.15931	4.82525	11.835	7.29601	12.1315	9.02763	13.7826	11.7707	18.836	19.9017	21.1541	21.1325
		9.43195	10.802	17.8181	6.79793	16.9001	17.2356	18.5445	17.3538	19.3511	19.542	20.0335	20.5731
		2632.76	1999.26	1828.76	1544.39	1440.05	1226.82	1008.76	573.006	221.916	106.63	47.9599	5.73047
		1.54822	1.97185	1.46208	2.075	2.06919	2.08789	2.50458	1.87594	2.13206	2.68414	2.02319	2.19257
							EMPTY:	2.05222
	RFP BG Adj
		40 mM	10 mM	5 mM	1 mM	500 uM	200 uM	100 uM	50 uM	20 uM	10 uM	5 uM	no arab
pJH9-69	ZFP1 sLS +sRNA	8.69421	3.98911	13.4641	11.9974	10.0558	17.3961	17.6962	19.8006	20.563	19.6031	20.5384	19.3029
pJH9-70	ZFP3 sLS -sRNA	4.7323	0.803709	7.78048	5.16304	4.71413	12.3081	12.4449	13.9446	13.6547	10.1139	13.2583	15.3327
pJH9-71	ZFP3 sLS +sRNA	4.30879	9.51976	12.0496	10.8553	8.69092	14.572	14.894	2.99087	11.4285	15.9861	14.9655	17.1318
pJH9-72	ZFP2 sLS -sRNA	0.107085	2.77302	9.78274	5.24379	10.0793	6.9754	11.7304	9.71847	16.7838	17.8495	19.1019	19.0803
pJH9-73	ZFP2 sLS +sRNA	7.37973	8.74982	15.7659	4.74571	14.8479	15.1834	16.4923	15.3016	17.2989	17.4898	17.9813	18.5209
pJH4-60	pos ind	2630.71	1997.21	1826.71	1542.34	1437.99	1224.77	1006.71	570.954	219.863	104.578	45.9077	3.67825
pJH9-20	empty	-0.504005	-0.0803766	-0.590144	0.0227735	0.0169619	0.0356615	0.452356	-0.176279	0.0798323	0.631913	-0.0290375	0.140344
BLANK	blank

## Sheet: P2-R3
##BLOCKS= 2
Plate:	OD	1.3	PlateFormat	Endpoint	Absorbance		Raw	FALSE	1						1	590	1	12	96	1	8	None
	Temperature(｡C)	1	2	3	4	5	6	7	8	9	10	11	12
	37	1.0571	1.0898	1.0653	1.0403	1.0805	1.0738	1.0517	1.0625	1.064	1.0566	1.058	1.0758
		0.9748	1.0193	0.971	1.0506	0.9901	1.0375	0.9529	0.9754	0.9759	1.0031	1.0113	0.9827
		1.046	1.0599	1.0517	1.0719	1.0828	1.0637	1.0538	1.0554	1.0581	1.0895	1.0822	1.0681
		0.9554	0.9989	0.9857	0.9827	0.9805	0.9711	0.9669	1.0159	1.0713	1.0359	1.0357	1.0502
		0.9587	0.9741	0.9735	0.9851	0.9815	0.9639	1.085	0.9958	0.9932	1.0824	1.0883	1.0809
		1.0975	1.0845	1.0835	1.0673	1.0684	1.0641	1.0922	1.0523	1.0454	1.0594	1.0697	1.0699
		0.9555	0.9713	0.9557	0.9454	1.0006	0.9531	0.9956	0.9444	1.0599	1.045	1.0772	1.0515
0.94		0.0023	0.0014	-0.0004	-0.0019	-0.0001	-0.0017	0	-0.0003	-0.0007	-0.0007	-0.0009	-0.0019
							BLANK:	-0.000408333
Plate:	RFP-lo	1.3	PlateFormat	Endpoint	Fluorescence	FALSE	Raw	FALSE	1						1	620	1	12	96	565	Automatic	610			30	Medium			1	8	None
	Temperature(｡C)	1	2	3	4	5	6	7	8	9	10	11	12
	37	9.935	17.59	19.091	15.501	15.244	21.453	21.811	20.726	20.443	22.288	19.664	23.133
		7.28	9.648	8.582	10.902	13.195	15.05	14.496	16.334	17.21	19.049	18.522	15.925
		10.157	14.495	13.128	3.211	16.123	17.421	16.133	17.708	17.676	19.468	18.839	18.474
		6.44	7.5	8.317	9.607	7.567	11.809	12.303	14.22	20.162	22.344	22.145	20.954
		13.947	13.39	14.492	14.769	15.04	17.963	17.659	4.403	21.263	20.649	20.318	20.825
		2863.15	2160.45	1973.13	1597.07	1506.79	1210.82	972.84	544.835	212.76	85.092	38.962	5.283
		1.688	1.661	1.922	1.805	2.001	2.42	2.325	2.664	2.473	1.968	2.7	1.892
		0.795	0.498	0.776	0.575	0.817	0.718	0.873	0.651	0.964	0.397	0.697	0.324
	OD Adj
		1	2	3	4	5	6	7	8	9	10	11	12
		9.39473	16.1345	17.9139	14.8947	14.103	19.971	20.7308	19.4993	19.206	21.0859	18.5788	21.4949
		7.46507	9.46153	8.8346	10.3729	13.3214	14.5003	15.206	16.7389	17.6276	18.9824	18.3076	16.1986
		9.70654	13.6706	12.4778	2.99447	14.8845	16.3715	15.3034	16.772	16.699	17.8621	17.4015	17.2895
		6.73775	7.50519	8.43416	9.77207	7.71428	12.1553	12.7188	13.9918	18.813	21.5612	21.3732	19.9446
		14.5416	13.7403	14.8803	14.9862	15.3171	18.6279	16.2695	4.41976	21.3998	19.0699	18.6625	19.2591
		2607.83	1991.36	1820.39	1495.8	1409.78	1137.45	890.383	517.556	203.441	80.29	36.4094	4.93596
		1.76586	1.70936	2.01023	1.90842	1.99898	2.538	2.33432	2.81962	2.33234	1.88252	2.50555	1.79864
							EMPTY:	2.13365
	RFP BG Adj
		40 mM	10 mM	5 mM	1 mM	500 uM	200 uM	100 uM	50 uM	20 uM	10 uM	5 uM	no arab
pJH9-69	ZFP1 sLS +sRNA	7.26107	14.0009	15.7803	12.761	11.9693	17.8373	18.5971	17.3657	17.0723	18.9523	16.4452	19.3613
pJH9-70	ZFP3 sLS -sRNA	5.33142	7.32788	6.70094	8.23924	11.1878	12.3667	13.0723	14.6053	15.494	16.8488	16.174	14.065
pJH9-71	ZFP3 sLS +sRNA	7.57288	11.5369	10.3441	0.860822	12.7508	14.2378	13.1698	14.6383	14.5653	15.7284	15.2678	15.1559
pJH9-72	ZFP2 sLS -sRNA	4.6041	5.37154	6.30051	7.63841	5.58063	10.0217	10.5851	11.8582	16.6793	19.4275	19.2396	17.811
pJH9-73	ZFP2 sLS +sRNA	12.408	11.6066	12.7466	12.8525	13.1835	16.4942	14.1358	2.28611	19.2661	16.9362	16.5288	17.1254
pJH4-60	pos ind	2605.69	1989.23	1818.25	1493.66	1407.65	1135.31	888.249	515.422	201.307	78.1563	34.2757	2.80231
pJH9-20	empty	-0.367793	-0.424292	-0.12342	-0.225232	-0.134668	0.404343	0.200665	0.685967	0.198688	-0.251135	0.371896	-0.335017
BLANK	blank

[truncated: 3 more sheets: P2-R4, P2-R5, P2-R6]
