# Supplementary material for: Modular Synthetic Inverters from Zinc Finger Proteins and Small RNAs
Source: PLoS One. 2016 Feb 17;11(2):e0149483. doi: 10.1371/journal.pone.0149483 (PMC4757538; doi:10.1371/journal.pone.0149483)
Supplement: S1 Dataset — ZIP file containing Excel 2013 files of raw and adjusted data presented in this paper. (ZIP) [file pone.0149483.s003.zip › Fig6 Z59 S04, Z59 S05.xlsm]

## Sheet: TFs
	40 mM	10 mM	5 mM	1 mM	500 uM	200 uM	100 uM	50 uM	20 uM	10 uM	5 uM	no arab			40 mM	10 mM	5 mM	1 mM	500 uM	200 uM	100 uM	50 uM	20 uM	10 uM	5 uM	no arab	ind fold
pJH7-22 R1	2.60047	3.89598	4.58581	5.20888	6.08418	7.74691	12.2002	20.5932	24.378	24.6265	22.9306	20.9184
pJH7-22 R2	2.03913	4.71448	5.31694	7.62383	8.7653	10.631	15.1985	20.0685	22.5045	26.5645	27.8068	26.9154		pJH7-22 AVG
pJH7-22 R3	2.48652	3.60445	2.96983	7.23298	7.74603	7.23848	15.7525	18.7022	21.9194	24.7433	25.2578	26.8952		no sRNA	2.37704	4.0762	4.55341	6.33872	7.42113	8.71897	13.4376	19.4074	23.0833	25.7317	25.9148	26.0313	10.9511
pJH7-22 R4	2.16346	3.90699	5.06684	6.70842	7.77576	9.85064	12.9849	20.0893	22.7818	25.9384	25.8405	27.1939		pJH7-22 STD ERR	0.084644	0.140253	0.32691	0.36923	0.410157	0.484119	0.631013	0.376527	0.348929	0.324923	0.637716	0.936581
pJH7-22 R5	2.56485	4.15425	5.16716	5.76386	8.07647	8.73115	13.0489	19.0594	24.026	26.6527	26.9941	27.3893
pJH7-22 R6	2.40784	4.18106	4.2139	5.49432	6.07902	8.11565	11.4407	17.9318	22.8901	25.865	26.6587	26.8759
pJH7-62 R1	2.27309	5.82816	7.16259	9.77374	11.4753	12.4267	19.4868	25.6736	15.1036	29.0791	28.4914	27.7338
pJH7-62 R2	2.34881	4.96915	7.07964	3.9832	13.2463	14.2384	19.8353	23.5615	25.6085	27.3586	27.1252	25.576		pJH7-62 AVG
pJH7-62 R3	1.43568	1.75457	1.56157	7.42199	11.9345	14.8654	18.8539	22.5429	24.8697	25.215	26.8616	26.6668		A04	2.22545	4.1807	6.00936	8.41508	12.2954	14.5586	19.129	24.1031	24.1282	27.1261	27.2903	27.0332	12.1473
pJH7-62 R4	2.26083	5.72345	6.51994	9.46544	12.9815	13.7178	17.3125	25.4953	26.4848	26.6461	26.9472	27.1703		pJH7-62 STD ERR	0.150491	0.619941	0.817439	0.896084	0.3179	0.530817	0.516276	0.525158	1.66851	0.490022	0.244337	0.304242
pJH7-62 R5	2.55359	2.68728	7.05078	10.5483	12.891	16.3955	21.2341	24.774	26.8988	27.8894	27.5722	27.3279
pJH7-62 R6	2.48071	4.12158	6.68164	9.2978	11.2438	15.7079	18.0512	22.5713	25.8038	26.5686	26.7441	27.7245
pJH7-63 R1	2.50606	6.78693	8.44411	12.609	9.17441	16.4663	23.0488	28.5523	30.623	28.7682	25.9673	28.3583
pJH7-63 R2	2.48676	7.92764	10.0591	12.9842	12.468	16.3915	19.5045	26.2148	27.8649	28.9451	29.2142	28.8802		pJH7-63 AVG
pJH7-63 R3	2.68536	3.6045	5.43733	12.9838	12.5479	16.2399	20.6668	25.1951	15.068	26.828	28.0759	26.6106		A04, A05	2.46008	6.27386	7.94496	12.0621	11.9849	14.9591	20.9634	25.8901	26.1855	28.3375	28.1644	27.8466	11.3194
pJH7-63 R4	2.49284	6.65699	8.82203	11.473	12.2439	14.5159	21.3028	26.7882	28.3319	28.9619	28.4589	27.3465		pJH7-63 STD ERR	0.0592081	0.592067	0.600219	0.42542	0.533587	1.22129	0.613167	0.643235	2.08213	0.423895	0.465573	0.333692
pJH7-63 R5	2.38657	7.41565	8.04964	12.2899	13.2855	17.5649	22.4495	25.1085	28.4127	29.5323	29.4524	28.6062
pJH7-63 R6	2.20289	5.25144	6.85759	10.0329	12.1896	8.5759	18.8079	23.4814	26.8125	26.9892	27.8176	27.2778
pJH4-60 R1	2620.45	1994.49	1813.06	1510.64	1385.05	1100.91	705.575	455.608	172.755	67.9632	35.7729	3.1572
pJH4-60 R2	2671.23	2007.94	1811.77	1533.52	1351.92	1148.64	741.061	411.806	216.769	93.9023	37.1729	3.53838
pJH4-60 R3	2445.7	1834.71	1711.45	1402.22	1280.38	974.714	658.207	404.672	179.298	92.724	32.406	8.45446		pJH4-60 AVG	2510.27	1906.65	1743.57	1448.7	1309.62	1058.66	741.606	424.699	192.53	84.2056	33.7401	4.69851
pJH4-60 R4	2433.2	1840.93	1679.71	1389.52	1249.15	1011.76	734.128	314.584	188.753	90.5793	33.2574	4.95293		pJH4-60 STD ERR	41.0719	31.5072	20.729	22.266	19.1828	23.2438	26.2031	25.3091	6.30156	4.72691	0.925438	0.723101
pJH4-60 R5	2399.78	1822.01	1724.87	1415.68	1274.82	1045.3	740.967	441.23	189.239	67.8153	30.1486	4.23567
pJH4-60 R6	2491.24	1939.83	1720.58	1440.65	1316.41	1070.64	869.698	520.295	208.367	92.2494	33.6828	3.85242
pJH7-64 R1	2.84762	2.92015	3.92105	5.75209	6.12359	7.98044	11.8084	13.3752	23.9509	24.9579	28.0481	30.5357
pJH7-64 R2	3.06145	2.76989	3.63028	4.51397	5.69285	7.18435	8.74837	11.0639	20.2031	24.4287	24.3086	21.7329		pJH7-64 AVG
pJH7-64 R3	2.35948	3.5099	2.44406	4.19662	4.41532	5.70386	7.11125	13.474	21.5367	25.7731	26.0569	27.4919		no sRNA	2.90379	2.86928	3.22302	4.75401	5.64799	6.93801	9.79199	15.4379	21.8754	25.7145	26.8292	27.719	9.54581
pJH7-64 R4	2.49255	3.31864	4.05662	5.51839	7.01272	8.44442	11.5569	19.4249	24.0963	28.9718	29.2959	30.5902		pJH7-64 STD ERR	0.192657	0.206957	0.308348	0.370135	0.326364	0.426373	0.658254	1.21948	0.84182	0.675211	0.647753	1.21104
pJH7-64 R5	2.84189	2.78146	3.27365	5.39348	5.39737	5.71794	10.0289	18.2176	18.4143	23.9024	26.1291	27.435
pJH7-64 R6	3.81974	1.91564	2.01245	3.14953	5.24611	6.59705	9.49811	17.0718	23.0509	26.2531	27.1365	28.5284
pJH7-65 R1	2.98617	6.90152	8.73469	13.1485	14.3309	17.1055	22.0058	26.8472	29.1162	29.6498	30.5201	29.4335
pJH7-65 R2	2.19259	6.09662	8.12924	11.2708	12.2927	15.7219	6.76902	23.773	25.0974	24.8488	26.3628	25.6124		pJH7-65 AVG
pJH7-65 R3	1.95514	7.61251	7.26546	8.64334	11.5984	15.0634	19.5689	22.7289	26.7845	28.7221	28.1119	27.4525		A05	2.57626	5.52644	8.18833	9.96805	13.1938	16.0312	18.3251	25.2235	27.3636	28.3888	28.8426	27.7681	10.7784
pJH7-65 R4	2.56057	1.94304	10.0015	6.06769	15.4781	18.5422	20.6373	28.5424	29.1941	31.6402	31.0799	29.6598		pJH7-65 STD ERR	0.174223	0.831099	0.556618	0.93708	0.629838	0.558713	2.1315	0.790919	0.618294	0.930519	0.640264	0.574253
pJH7-65 R5	2.56134	6.93915	9.19718	11.4696	14.1428	14.6747	20.1352	24.5763	26.1012	26.0756	28.432	26.9226
pJH7-65 R6	3.20176	3.66581	5.80197	9.20832	11.3198	15.0794	20.8346	24.8732	27.8883	29.3964	28.5491	27.5278
pJH7-66 R1	3.33292	11.6436	12.3236	16.5664	17.6589	20.7016	23.6984	29.0058	30.314	30.7898	32.3561	33.7637
pJH7-66 R2	3.97513	11.1323	13.2856	17.0438	17.147	20.0357	20.8377	23.7903	27.4093	28.2718	28.9323	26.6495		pJH7-66 AVG
pJH7-66 R3	3.02028	11.0634	12.5333	10.6632	11.7403	17.9732	23.2679	25.2152	28.0423	29.3246	30.127	29.9119		A04, A05	3.39786	10.9546	11.7142	14.7775	16.6253	19.8262	22.8501	26.9222	29.1075	30.0337	30.5951	30.4532	8.96248
pJH7-66 R4	4.03402	11.3524	15.1191	17.5395	18.7775	20.9065	25.9824	29.4645	31.1971	33.773	34.1975	34.1805		pJH7-66 STD ERR	0.208851	0.229527	0.994675	1.31003	0.963424	0.458512	0.747044	0.818245	0.538292	0.828634	0.823519	1.10139
pJH7-66 R5	3.45308	10.6407	8.51473	9.87381	18.4153	20.697	22.7726	26.5028	28.3674	27.52	29.2312	28.6416
pJH7-66 R6	2.57172	9.89549	8.50856	16.9785	16.0129	18.6434	20.5415	27.5546	29.3149	30.5229	28.7263	29.5722
pJH4-60 R1	2791.7	2102.02	1862.72	1588.19	1440.88	1117.47	812.382	464.546	220.978	91.0531	35.2869	7.4742
pJH4-60 R2	2402.62	1833.63	1620.55	1363.47	1266.42	974.252	739.286	542.808	182.101	75.2949	28.4265	4.41158
pJH4-60 R3	2547.87	1947.7	1825.33	1505.12	1359.8	1095.23	796.722	610.749	192.552	88.3543	35.8733	4.61068		pJH4-60 AVG	2614.8	1981.52	1786.11	1508.91	1354.78	1076.3	816.333	540.526	192.235	85.5957	34.498	4.94672
pJH4-60 R4	2829.07	2091.1	1930.44	1600.66	1440.91	1131.04	829.948	585.716	201	92.0997	38.4842	4.29268		pJH4-60 STD ERR	64.0376	40.1848	43.8921	34.6792	32.1843	22.6667	17.8732	19.6076	6.58602	2.72113	1.30344	0.532956
pJH4-60 R5	2473.19	1896.41	1670.87	1438.07	1237.27	1031.49	835.392	509.209	187.671	89.3444	32.7419	5.56543
pJH4-60 R6	2644.37	2018.24	1806.75	1557.96	1383.39	1108.31	884.269	530.127	169.107	77.428	36.1752	3.32576

## Sheet: P1-R1
##BLOCKS= 2
Plate:	OD	1.3	PlateFormat	Endpoint	Absorbance		Raw	FALSE	1						1	590	1	12	96	1	6	None
	Temperature(｡C)	1	2	3	4	5	6	7	8	9	10	11	12
	37	1.0287	1.0356	1.0465	1.045	1.0378	1.0461	1.0361	1.0692	1.0665	1.0493	1.0315	1.0528
		1.04	1.0645	1.0661	1.0678	1.0767	1.051	1.0591	1.0797	1.0739	1.0666	1.047	1.0592
		1.0134	1.0485	1.0493	1.0479	1.0429	1.0417	1.0437	1.0389	1.0331	1.0918	1.0023	1.0844
		1.1351	1.118	1.1195	1.1175	1.1101	1.1118	1.0804	1.0671	1.0566	1.0709	1.0481	1.0608
		1.034	1.0562	1.0583	1.0577	1.0528	1.0565	1.0491	1.0472	1.0902	1.076	1.0472	1.0545
0.95		0.0118	0.0115	0.0124	0.0117	0.0126	0.0113	0.0123	0.0105	0.013	0.0109	0.0106	0.0087
							BLANK:	0.0114417
Plate:	RFP-lo	1.3	PlateFormat	Endpoint	Fluorescence	FALSE	Raw	FALSE	1						1	620	1	12	96	565	Automatic	610			30	Medium			1	6	None
	Temperature(｡C)	1	2	3	4	5	6	7	8	9	10	11	12
	37	4.747	6.106	6.885	7.519	8.365	10.153	14.618	23.968	27.9	27.703	25.498	23.935
		4.463	8.313	9.733	12.507	14.425	15.066	22.58	29.633	18.242	32.863	31.644	31.223
		4.581	9.181	10.908	15.21	11.594	19.093	25.925	31.459	33.397	33.312	27.777	32.644
		2946.81	2209.31	2011.27	1673.14	1523.96	1213.66	756.439	483.147	182.716	74.193	39.226	5.481
		1.573	1.893	1.933	1.879	2.126	2.28	2.341	2.601	2.254	2.399	2.712	1.927
		1.479	1.191	1.059	0.953	1.565	1.114	1.442	1.366	1.349	0.806	1.252	1.168
	OD Adj
		1	2	3	4	5	6	7	8	9	10	11	12
		4.66646	5.96197	6.6518	7.27487	8.15017	9.8129	14.2662	22.6592	26.444	26.6925	24.9966	22.9844
		4.33908	7.89415	9.22858	11.8397	13.5413	14.4927	21.5528	27.7395	17.1696	31.1451	30.5574	29.7998
		4.57205	8.85293	10.5101	14.675	11.2404	18.5322	25.1148	30.6183	32.689	30.8342	28.0333	30.4243
		2622.52	1996.56	1815.13	1512.7	1387.11	1102.97	707.641	457.674	174.821	70.0292	37.8389	5.22319
		1.5383	1.8119	1.84648	1.79592	2.04156	2.1817	2.25604	2.5112	2.08944	2.25352	2.61837	1.84745
							EMPTY:	2.06599
	RFP BG Adj
		40 mM	10 mM	5 mM	1 mM	500 uM	200 uM	100 uM	50 uM	20 uM	10 uM	5 uM	no arab
pJH7-22	S04	2.60047	3.89598	4.58581	5.20888	6.08418	7.74691	12.2002	20.5932	24.378	24.6265	22.9306	20.9184
pJH7-62	S04+A04	2.27309	5.82816	7.16259	9.77374	11.4753	12.4267	19.4868	25.6736	15.1036	29.0791	28.4914	27.7338
pJH7-63	S04+A04+A05	2.50606	6.78693	8.44411	12.609	9.17441	16.4663	23.0488	28.5523	30.623	28.7682	25.9673	28.3583
pJH4-60	pos ind	2620.45	1994.49	1813.06	1510.64	1385.05	1100.91	705.575	455.608	172.755	67.9632	35.7729	3.1572
pJH9-20	empty	-0.527692	-0.254088	-0.219513	-0.270067	-0.0244262	0.115706	0.190051	0.445213	0.0234487	0.187526	0.552381	-0.218539
BLANK	blank

## Sheet: P1-R2
##BLOCKS= 2
Plate:	OD	1.3	PlateFormat	Endpoint	Absorbance		Raw	FALSE	1						1	590	1	12	96	1	6	None
	Temperature(｡C)	1	2	3	4	5	6	7	8	9	10	11	12
	37	1.0358	1.0594	1.0701	1.0741	1.0561	1.0565	1.0712	1.0706	1.0848	1.1006	1.089	1.0771
		1.0336	1.0632	1.0469	1.0506	1.054	1.0704	1.0465	1.0836	1.0922	1.1005	1.0921	1.0913
		1.001	1.0293	1.0164	1.0367	1.0356	1.0427	1.054	1.1016	1.1107	1.1043	1.0874	1.0907
		1.1055	1.1026	1.0951	1.0956	1.075	1.0739	1.058	1.0397	1.0584	1.0718	1.0688	1.079
		1.0184	1.0437	1.0621	1.0446	1.041	1.0492	1.0816	1.0772	1.0725	1.0724	1.0687	1.0676
0.95		0.0094	0.0071	0.0087	0.0082	0.0086	0.0073	0.008	0.0062	0.0075	0.0066	0.0074	0.0074
							BLANK:	0.0077
Plate:	RFP-lo	1.3	PlateFormat	Endpoint	Fluorescence	FALSE	Raw	FALSE	1						1	620	1	12	96	565	Automatic	610			30	Medium			1	6	None
	Temperature(｡C)	1	2	3	4	5	6	7	8	9	10	11	12
	37	4.066	6.973	7.684	10.173	11.198	13.159	18.201	23.367	26.303	31.126	32.139	30.832
		4.375	7.267	9.348	6.152	15.864	17.167	22.595	27.411	29.85	31.991	31.492	29.79
		4.373	10.056	12.079	15.332	14.785	18.948	22.412	30.772	32.848	33.842	33.611	33.352
		2934.58	2200.59	1972.21	1670.4	1444.95	1226.72	780.348	426.961	229.772	101.96	41.477	5.843
		1.799	1.581	1.581	1.872	2.092	2.075	2.466	2.235	2.22	2.195	2.037	2.023
		1.599	1.149	1.257	1.009	0.882	0.859	0.594	1.415	1.313	0.908	0.533	1.214
	OD Adj
		1	2	3	4	5	6	7	8	9	10	11	12
		3.95487	6.63022	7.23268	9.53957	10.681	12.5467	17.1142	21.9842	24.4202	28.4802	29.7226	28.8311
		4.26455	6.88489	8.99538	5.89894	15.162	16.1541	21.7511	25.4773	27.5242	29.2743	29.0409	27.4917
		4.4025	9.84338	11.9748	14.8999	14.3837	18.3072	21.4202	28.1305	29.7806	30.8608	31.1299	30.7959
		2673.15	2009.86	1813.69	1535.43	1353.83	1150.56	742.976	413.722	218.685	95.8181	39.0887	5.45412
		1.77995	1.52606	1.49943	1.80538	2.02458	1.99232	2.2963	2.08976	2.0849	2.06161	1.91989	1.90867
							EMPTY:	1.91574
	RFP BG Adj
		40 mM	10 mM	5 mM	1 mM	500 uM	200 uM	100 uM	50 uM	20 uM	10 uM	5 uM	no arab
pJH7-22	S04	2.03913	4.71448	5.31694	7.62383	8.7653	10.631	15.1985	20.0685	22.5045	26.5645	27.8068	26.9154
pJH7-62	S04+A04	2.34881	4.96915	7.07964	3.9832	13.2463	14.2384	19.8353	23.5615	25.6085	27.3586	27.1252	25.576
pJH7-63	S04+A04+A05	2.48676	7.92764	10.0591	12.9842	12.468	16.3915	19.5045	26.2148	27.8649	28.9451	29.2142	28.8802
pJH4-60	pos ind	2671.23	2007.94	1811.77	1533.52	1351.92	1148.64	741.061	411.806	216.769	93.9023	37.1729	3.53838
pJH9-20	empty	-0.135784	-0.389677	-0.416308	-0.110357	0.108843	0.0765802	0.380565	0.174023	0.16916	0.145875	0.00414829	-0.00706798
BLANK	blank

## Sheet: P1-R3
##BLOCKS= 2
Plate:	OD	1.3	PlateFormat	Endpoint	Absorbance		Raw	FALSE	1						1	590	1	12	96	1	6	None
	Temperature(｡C)	1	2	3	4	5	6	7	8	9	10	11	12
	37	1.0552	1.0893	1.0847	1.0737	1.0692	1.0802	1.067	1.1072	1.109	1.1095	1.1113	1.0897
		1.0623	1.0915	1.0641	1.0801	1.0664	1.0651	1.0751	1.0899	1.1041	1.0996	1.0972	1.0888
		1.0309	1.0611	1.0455	1.0605	1.0474	1.1136	1.0798	1.0963	1.1329	1.0746	1.0922	1.085
		1.1351	1.1239	1.1294	1.1179	1.1179	1.1413	1.1115	1.1113	1.1011	1.0915	1.0937	1.0838
		1.0414	1.0677	1.0624	1.07	1.0623	1.0698	1.0959	1.0832	1.0804	1.0859	1.0778	1.0542
0.95		0.0072	0.0071	0.0073	0.0071	0.008	0.0095	0.0112	0.0063	0.0071	0.005	0.0056	0.0037
							BLANK:	0.00709167
Plate:	RFP-lo	1.3	PlateFormat	Endpoint	Fluorescence	FALSE	Raw	FALSE	1						1	620	1	12	96	565	Automatic	610			30	Medium			1	6	None
	Temperature(｡C)	1	2	3	4	5	6	7	8	9	10	11	12
	37	4.554	5.912	5.203	9.697	10.201	9.762	18.666	22.619	26.201	29.326	29.942	31.129
		3.476	3.918	3.615	9.958	14.611	17.694	22.121	26.422	29.321	29.578	31.308	30.856
		4.652	5.758	7.576	15.635	14.987	20.026	24.163	29.467	19.056	30.623	32.482	30.687
		2760.87	2051.09	1922.86	1559.67	1424.32	1107.64	728.982	448.894	198.187	102.566	37.232	11.104
		1.224	1.152	2.431	1.842	2.206	2.251	2.133	2.16	2.067	2.272	2.317	1.701
		1.496	1.314	0.899	1.298	1.43	1.241	0.85	1.141	0.978	1.166	0.773	1.147
	OD Adj
		1	2	3	4	5	6	7	8	9	10	11	12
		4.34497	5.4629	4.82828	9.09143	9.60448	9.09694	17.611	20.5607	23.7778	26.6018	27.1163	28.7537
		3.29414	3.61303	3.42003	9.28045	13.793	16.7239	20.7124	24.4014	26.7281	27.0735	28.7201	28.5252
		4.54382	5.46295	7.29578	14.8423	14.4063	18.0984	22.5252	27.0536	16.9265	28.6864	29.9343	28.469
		2447.56	1836.57	1713.31	1404.08	1282.24	976.573	660.066	406.53	181.157	94.5825	34.2644	10.3129
		1.1834	1.08617	2.30359	1.73298	2.09058	2.11817	1.95902	2.00723	1.92582	2.10603	2.16399	1.62447
							EMPTY:	1.85846
	RFP BG Adj
		40 mM	10 mM	5 mM	1 mM	500 uM	200 uM	100 uM	50 uM	20 uM	10 uM	5 uM	no arab
pJH7-22	S04	2.48652	3.60445	2.96983	7.23298	7.74603	7.23848	15.7525	18.7022	21.9194	24.7433	25.2578	26.8952
pJH7-62	S04+A04	1.43568	1.75457	1.56157	7.42199	11.9345	14.8654	18.8539	22.5429	24.8697	25.215	26.8616	26.6668
pJH7-63	S04+A04+A05	2.68536	3.6045	5.43733	12.9838	12.5479	16.2399	20.6668	25.1951	15.068	26.828	28.0759	26.6106
pJH4-60	pos ind	2445.7	1834.71	1711.45	1402.22	1280.38	974.714	658.207	404.672	179.298	92.724	32.406	8.45446
pJH9-20	empty	-0.675056	-0.772286	0.445137	-0.125474	0.232127	0.259718	0.100567	0.148778	0.067366	0.247572	0.305533	-0.233982
BLANK	blank

## Sheet: P1-R4
##BLOCKS= 2
Plate:	OD	1.3	PlateFormat	Endpoint	Absorbance		Raw	FALSE	1						1	590	1	12	96	1	6	None
	Temperature(｡C)	1	2	3	4	5	6	7	8	9	10	11	12
	37	1.0715	1.0618	1.0655	1.0686	1.0676	1.0795	1.0669	1.084	1.0645	1.0651	1.0806	1.1014
		1.0441	1.0627	1.0554	1.0687	1.0644	1.0716	1.0661	1.0699	1.0605	1.0821	1.0681	1.0458
		0.9874	1.0136	1.0338	1.032	1.0177	1.0238	1.0207	1.0163	1.0298	1.054	1.0575	1.1099
		1.1281	1.1204	1.1239	1.1119	1.0954	1.1029	1.08	1.0658	1.0532	1.0628	1.0881	1.0873
		0.9982	1.0504	1.0144	1.0651	1.0589	1.0551	1.0672	1.0557	1.0784	1.0881	1.089	1.0868
0.95		0.0063	0.0177	0.011	0.0085	0.01	0.0092	0.0096	0.0083	0.0084	0.0079	0.0059	0.0073
							BLANK:	0.009175
Plate:	RFP-lo	1.3	PlateFormat	Endpoint	Fluorescence	FALSE	Raw	FALSE	1						1	620	1	12	96	565	Automatic	610			30	Medium			1	6	None
	Temperature(｡C)	1	2	3	4	5	6	7	8	9	10	11	12
	37	4.411	6.206	7.453	9.214	10.335	12.672	15.838	23.73	26.141	29.489	29.817	31.874
		4.398	8.125	8.902	12.136	15.797	16.687	20.4	29.153	29.935	30.723	30.641	30.227
		4.384	8.684	11.077	13.769	14.354	16.746	23.56	28.982	30.946	32.338	31.919	32.29
		2724.79	2047.89	1874.63	1534.45	1359.01	1108.76	788.252	334.499	199.139	97.532	38.028	7.484
		1.916	1.836	1.81	1.556	2.203	2.085	1.981	2.375	2.454	2.095	2.66	2.108
		1.09	1.333	0.963	1.238	0.805	1.018	0.902	0.617	0.915	1.207	0.967	0.862
	OD Adj
		1	2	3	4	5	6	7	8	9	10	11	12
		4.15221	5.89574	7.05559	8.69717	9.76451	11.8394	14.9736	22.078	24.7706	27.9272	27.8293	29.1826
		4.24958	7.7122	8.50869	11.4542	14.9703	15.7065	19.3013	27.484	28.4736	28.6348	28.9359	29.159
		4.48159	8.64574	10.8108	13.4617	14.2327	16.5046	23.2916	28.777	30.3206	30.9506	30.4476	29.3352
		2435.19	1842.92	1681.7	1391.51	1251.13	1013.75	736.117	316.573	190.742	92.568	35.2462	6.94168
		1.93726	1.76331	1.80059	1.47359	2.09864	1.99345	1.87236	2.26942	2.29512	1.94175	2.46336	1.95615
							EMPTY:	1.98875
	RFP BG Adj
		40 mM	10 mM	5 mM	1 mM	500 uM	200 uM	100 uM	50 uM	20 uM	10 uM	5 uM	no arab
pJH7-22	S04	2.16346	3.90699	5.06684	6.70842	7.77576	9.85064	12.9849	20.0893	22.7818	25.9384	25.8405	27.1939
pJH7-62	S04+A04	2.26083	5.72345	6.51994	9.46544	12.9815	13.7178	17.3125	25.4953	26.4848	26.6461	26.9472	27.1703
pJH7-63	S04+A04+A05	2.49284	6.65699	8.82203	11.473	12.2439	14.5159	21.3028	26.7882	28.3319	28.9619	28.4589	27.3465
pJH4-60	pos ind	2433.2	1840.93	1679.71	1389.52	1249.15	1011.76	734.128	314.584	188.753	90.5793	33.2574	4.95293
pJH9-20	empty	-0.0514887	-0.225442	-0.188158	-0.515161	0.109895	0.00470063	-0.116394	0.280665	0.30637	-0.0470026	0.474612	-0.0325966
BLANK	blank

## Sheet: P1-R5
##BLOCKS= 2
Plate:	OD	1.3	PlateFormat	Endpoint	Absorbance		Raw	FALSE	1						1	590	1	12	96	1	6	None
	Temperature(｡C)	1	2	3	4	5	6	7	8	9	10	11	12
	37	1.0659	1.078	1.0764	1.0986	1.0747	1.0796	1.0768	1.0856	1.0771	1.0783	1.0722	1.0917
		1.0584	1.085	1.0842	1.0729	1.0816	1.1034	1.0659	1.0712	1.0717	1.0663	1.0855	1.0837
		1.0676	1.1114	1.0936	1.0673	1.0945	1.0411	1.0428	1.0385	1.0446	1.0613	1.0556	1.0963
		1.1593	1.1596	1.1179	1.13	1.082	1.077	1.0762	1.0767	1.0474	1.0399	1.0712	1.0756
		1.055	1.0779	1.0666	1.0752	1.0727	1.0575	1.0513	1.0591	1.0738	1.0493	1.055	1.0625
0.95		0.0069	0.0055	0.0067	0.0067	0.0063	0.006	0.0059	0.0053	0.0059	0.0048	0.0057	0.0041
							BLANK:	0.00581667
Plate:	RFP-lo	1.3	PlateFormat	Endpoint	Fluorescence	FALSE	Raw	FALSE	1						1	620	1	12	96	565	Automatic	610			30	Medium			1	6	None
	Temperature(｡C)	1	2	3	4	5	6	7	8	9	10	11	12
	37	4.544	6.3	7.375	8.18	10.473	11.224	15.819	22.439	27.583	30.431	30.622	31.611
		4.5	4.758	9.46	13.093	15.72	19.885	24.335	28.228	30.506	31.402	31.628	31.312
		4.362	10.102	10.629	14.873	16.338	19.967	25.065	27.707	31.303	32.988	32.726	33.072
		2770.09	2104.19	1920.12	1593.42	1373.8	1121.55	794.961	474.35	198.901	71.907	33.954	6.373
		1.829	1.343	1.534	1.747	1.859	1.826	1.83	1.872	2.062	2.379	1.876	1.668
		1.398	1.374	0.806	0.698	1.012	0.61	0.881	0.891	0.762	0.79	1.418	0.772
	OD Adj
		1	2	3	4	5	6	7	8	9	10	11	12
		4.28646	5.87586	6.88877	7.48547	9.79808	10.4528	14.7705	20.781	25.7476	28.3743	28.7158	29.1109
		4.2752	4.40889	8.77239	12.2699	14.6126	18.1171	22.9557	26.4956	28.6204	29.611	29.2938	29.0495
		4.10818	9.13726	9.77125	14.0115	15.0071	19.2865	24.1711	26.8301	30.1343	31.2539	31.1741	30.3278
		2401.5	1823.73	1726.6	1417.4	1276.54	1047.02	742.688	442.952	190.96	69.5369	31.8702	5.95728
		1.74326	1.2527	1.4461	1.63365	1.74246	1.73626	1.75039	1.7773	1.93074	2.27986	1.78806	1.57852
							EMPTY:	1.72161
	RFP BG Adj
		40 mM	10 mM	5 mM	1 mM	500 uM	200 uM	100 uM	50 uM	20 uM	10 uM	5 uM	no arab
pJH7-22	S04	2.56485	4.15425	5.16716	5.76386	8.07647	8.73115	13.0489	19.0594	24.026	26.6527	26.9941	27.3893
pJH7-62	S04+A04	2.55359	2.68728	7.05078	10.5483	12.891	16.3955	21.2341	24.774	26.8988	27.8894	27.5722	27.3279
pJH7-63	S04+A04+A05	2.38657	7.41565	8.04964	12.2899	13.2855	17.5649	22.4495	25.1085	28.4127	29.5323	29.4524	28.6062
pJH4-60	pos ind	2399.78	1822.01	1724.87	1415.68	1274.82	1045.3	740.967	441.23	189.239	67.8153	30.1486	4.23567
pJH9-20	empty	0.0216514	-0.468908	-0.275508	-0.0879574	0.0208494	0.0146549	0.0287774	0.0556903	0.209133	0.558255	0.0664482	-0.143085
BLANK	blank

## Sheet: P1-R6
##BLOCKS= 2
Plate:	OD	1.3	PlateFormat	Endpoint	Absorbance		Raw	FALSE	1						1	590	1	12	96	1	6	None
	Temperature(｡C)	1	2	3	4	5	6	7	8	9	10	11	12
	37	1.0666	1.1018	1.0974	1.0931	1.0929	1.071	1.0675	1.083	1.0994	1.1179	1.0757	1.1045
		1.0791	1.091	1.0795	1.0823	1.0784	1.0658	1.091	1.098	1.0995	1.1128	1.095	1.0975
		1.0871	1.0852	1.0902	1.086	1.1085	1.1096	1.0692	1.0548	1.1037	1.1166	1.0911	1.1061
		1.149	1.1252	1.1608	1.1366	1.0913	1.0942	1.0828	1.0991	1.0967	1.099	1.087	1.0774
		1.0475	1.0738	1.0835	1.0814	1.0669	1.0854	1.0903	1.0866	1.0887	1.0855	1.0808	1.0809
0.95		0.0096	0.0087	0.0088	0.0075	0.0081	0.0088	0.0106	0.0093	0.0129	0.0097	0.0107	0.0109
							BLANK:	0.00963333
Plate:	RFP-lo	1.3	PlateFormat	Endpoint	Fluorescence	FALSE	Raw	FALSE	1						1	620	1	12	96	565	Automatic	610			30	Medium			1	6	None
	Temperature(｡C)	1	2	3	4	5	6	7	8	9	10	11	12
	37	4.064	6.136	6.147	7.51	8.142	10.139	13.623	20.79	26.511	30.258	29.952	30.999
		4.19	6.011	8.686	11.515	13.553	18.108	21.074	26.13	29.689	30.895	30.587	31.724
		3.922	7.194	8.963	12.346	14.974	11.014	21.451	26.044	30.907	31.467	31.638	31.485
		2840.07	2165.62	1982.33	1625.18	1425.47	1162.74	934.873	568.41	228.071	102.059	37.837	5.648
		1.202	0.992	1.228	1.262	1.182	1.941	1.839	1.481	2.048	1.68	1.558	2.058
		1.044	0.752	1.094	0.893	0.991	1.265	0.874	0.73	0.626	0.596	0.976	0.793
	OD Adj
		1	2	3	4	5	6	7	8	9	10	11	12
		3.84497	5.61819	5.65103	6.93145	7.51615	9.55278	12.8778	19.369	24.3272	27.3021	28.0958	28.313
		3.91784	5.55871	8.11877	10.7349	12.681	17.145	19.4883	24.0085	27.2409	28.0057	28.1813	29.1617
		3.64002	6.68857	8.29472	11.4701	13.6268	10.013	20.2451	24.9185	28.2496	28.4263	29.2547	28.715
		2492.68	1941.27	1722.01	1442.08	1317.85	1072.08	871.135	521.732	209.804	93.6865	35.1199	5.28955
		1.15814	0.932185	1.14353	1.1775	1.11798	1.80429	1.70173	1.37516	1.89794	1.56153	1.45449	1.92109
							EMPTY:	1.43713
	RFP BG Adj
		40 mM	10 mM	5 mM	1 mM	500 uM	200 uM	100 uM	50 uM	20 uM	10 uM	5 uM	no arab
pJH7-22	S04	2.40784	4.18106	4.2139	5.49432	6.07902	8.11565	11.4407	17.9318	22.8901	25.865	26.6587	26.8759
pJH7-62	S04+A04	2.48071	4.12158	6.68164	9.2978	11.2438	15.7079	18.0512	22.5713	25.8038	26.5686	26.7441	27.7245
pJH7-63	S04+A04+A05	2.20289	5.25144	6.85759	10.0329	12.1896	8.5759	18.8079	23.4814	26.8125	26.9892	27.8176	27.2778
pJH4-60	pos ind	2491.24	1939.83	1720.58	1440.65	1316.41	1070.64	869.698	520.295	208.367	92.2494	33.6828	3.85242
pJH9-20	empty	-0.278985	-0.504945	-0.293599	-0.259635	-0.319153	0.367165	0.264597	-0.0619715	0.460806	0.124402	0.0173588	0.48396
BLANK	blank

## Sheet: P2-R1
##BLOCKS= 2
Plate:	OD	1.3	PlateFormat	Endpoint	Absorbance		Raw	FALSE	1						1	590	1	12	96	1	6	None
	Temperature(｡C)	1	2	3	4	5	6	7	8	9	10	11	12
	37	1.0728	1.0674	1.0565	1.0595	1.0646	1.065	1.0601	1.0732	1.0906	1.0944	1.1037	1.092
		1.0672	1.0849	1.0787	1.079	1.0825	1.0729	1.0721	1.0668	1.0868	1.1	1.1171	1.0988
		1.0601	1.0555	1.0743	1.076	1.067	1.0738	1.0641	1.0534	1.059	1.0958	1.0926	1.0764
		1.1366	1.1328	1.1147	1.1214	1.1109	1.1052	1.0843	1.0838	1.0901	1.0786	1.0848	1.0781
		1.0401	1.0554	1.0613	1.0573	1.0568	1.0576	1.0461	1.0461	1.0728	1.0659	1.0803	1.0697
0.95		0.0075	0.0071	0.0071	0.0066	0.0069	0.0058	0.008	0.0068	0.008	0.0072	0.0099	0.0081
							BLANK:	0.00741667
Plate:	RFP-lo	1.3	PlateFormat	Endpoint	Fluorescence	FALSE	Raw	FALSE	1						1	620	1	12	96	565	Automatic	610			30	Medium			1	6	None
	Temperature(｡C)	1	2	3	4	5	6	7	8	9	10	11	12
	37	5.106	5.157	6.154	8.098	8.53	10.497	14.478	16.328	28.05	29.243	32.881	35.228
		5.226	9.532	11.441	16.174	17.498	20.298	25.5	30.502	33.527	34.52	36.026	34.246
		5.556	14.242	15.223	19.781	20.772	24.15	27.097	32.374	33.923	35.628	37.223	38.172
		3154.53	2367.76	2064.71	1771.38	1592.13	1228.88	876.935	502.123	241.355	99.618	40.113	10.085
		1.437	1.711	1.79	1.921	1.626	2.498	2.469	2.03	2.399	2.305	2.308	2.069
		1.293	0.883	1.323	1.147	0.946	1.116	0.95	1.015	1.122	1.159	1.202	1.021
	OD Adj
		1	2	3	4	5	6	7	8	9	10	11	12
		4.79264	4.86517	5.86607	7.69711	8.06861	9.92546	13.7534	15.3202	25.8959	26.9029	29.9932	32.4807
		4.9312	8.84654	10.6797	15.0936	16.2759	19.0505	23.9508	28.7922	31.0613	31.5948	32.4651	31.3785
		5.27794	13.5886	14.2687	18.5114	19.6039	22.6466	25.6434	30.9508	32.259	32.7348	34.3011	35.7087
		2793.64	2103.96	1864.67	1590.13	1442.83	1119.42	814.327	466.491	222.923	92.9981	37.2319	9.41922
		1.39152	1.63266	1.69848	1.82973	1.54948	2.37863	2.37705	1.9544	2.25177	2.17764	2.15121	1.94769
							EMPTY:	1.94502
	RFP BG Adj
		40 mM	10 mM	5 mM	1 mM	500 uM	200 uM	100 uM	50 uM	20 uM	10 uM	5 uM	no arab
pJH7-64	S05	2.84762	2.92015	3.92105	5.75209	6.12359	7.98044	11.8084	13.3752	23.9509	24.9579	28.0481	30.5357
pJH7-65	S05+A05	2.98617	6.90152	8.73469	13.1485	14.3309	17.1055	22.0058	26.8472	29.1162	29.6498	30.5201	29.4335
pJH7-66	S05+A04+A05	3.33292	11.6436	12.3236	16.5664	17.6589	20.7016	23.6984	29.0058	30.314	30.7898	32.3561	33.7637
pJH4-60	pos ind	2791.7	2102.02	1862.72	1588.19	1440.88	1117.47	812.382	464.546	220.978	91.0531	35.2869	7.4742
pJH9-20	empty	-0.553502	-0.312363	-0.246542	-0.115295	-0.395541	0.43361	0.432026	0.00937524	0.30675	0.232622	0.20619	0.00266914
BLANK	blank

## Sheet: P2-R2
##BLOCKS= 2
Plate:	OD	1.3	PlateFormat	Endpoint	Absorbance		Raw	FALSE	1						1	590	1	12	96	1	6	None
	Temperature(｡C)	1	2	3	4	5	6	7	8	9	10	11	12
	37	1.0348	1.0402	1.0496	1.0514	1.0492	1.0524	1.0565	1.0574	1.0628	1.065	1.0767	1.0708
		1.0349	1.0583	1.0713	1.0659	1.0673	1.058	1.0647	1.0589	1.0666	1.0618	1.0612	1.0861
		1.0417	1.0706	1.0663	1.0658	1.0532	1.0492	1.0568	1.0441	1.0558	1.057	1.0844	1.0795
		1.1246	1.1067	1.1159	1.1048	1.1009	1.0897	1.0871	1.0765	1.0709	1.1035	1.0765	1.0705
		1.0347	1.0543	1.0595	1.0576	1.058	1.0529	1.0429	1.0328	1.0461	1.0874	1.0608	1.0648
0.95		0.0114	0.0093	0.0107	0.0069	0.0074	0.0077	0.0095	0.0058	0.0065	0.0065	0.006	0.0048
							BLANK:	0.00770833
Plate:	RFP-lo	1.3	PlateFormat	Endpoint	Fluorescence	FALSE	Raw	FALSE	1						1	620	1	12	96	565	Automatic	610			30	Medium			1	6	None
	Temperature(｡C)	1	2	3	4	5	6	7	8	9	10	11	12
	37	4.951	4.676	5.615	6.547	7.761	9.343	11.02	13.46	23.172	27.688	27.866	24.974
		4.059	8.253	10.517	13.788	14.889	18.36	9.014	26.839	28.438	28.047	29.626	29.517
		5.929	13.702	15.926	19.895	19.766	22.699	23.706	26.479	30.571	31.511	33.045	30.448
		2685.43	2017.08	1797.83	1497.78	1386.37	1056.04	799.878	582.029	195.478	84.435	32.262	6.558
		1.52	1.627	1.572	1.999	1.707	1.83	2.073	1.564	2.055	2.321	2.122	1.719
		0.919	1.451	1.115	0.74	1.203	0.777	1.184	0.921	1.38	0.826	1.183	1.2
	OD Adj
		1	2	3	4	5	6	7	8	9	10	11	12
		4.82041	4.52885	5.38924	6.27293	7.45181	8.94331	10.5073	12.8228	21.9621	26.1877	26.0676	23.4919
		3.95155	7.85557	9.88819	13.0298	14.0516	17.4809	8.52798	25.532	26.8564	26.6077	28.1217	27.3713
		5.73409	12.8912	15.0445	18.8027	18.9059	21.7947	22.5967	25.5492	29.1683	30.0307	30.6912	28.4085
		2404.38	1835.39	1622.31	1365.23	1268.18	976.011	741.045	544.567	183.86	77.0539	30.1855	6.17054
		1.48005	1.55457	1.49459	1.90401	1.62526	1.75088	2.00253	1.52572	1.97902	2.14969	2.01502	1.62616
							EMPTY:	1.75896
	RFP BG Adj
		40 mM	10 mM	5 mM	1 mM	500 uM	200 uM	100 uM	50 uM	20 uM	10 uM	5 uM	no arab
pJH7-64	S05	3.06145	2.76989	3.63028	4.51397	5.69285	7.18435	8.74837	11.0639	20.2031	24.4287	24.3086	21.7329
pJH7-65	S05+A05	2.19259	6.09662	8.12924	11.2708	12.2927	15.7219	6.76902	23.773	25.0974	24.8488	26.3628	25.6124
pJH7-66	S05+A04+A05	3.97513	11.1323	13.2856	17.0438	17.147	20.0357	20.8377	23.7903	27.4093	28.2718	28.9323	26.6495
pJH4-60	pos ind	2402.62	1833.63	1620.55	1363.47	1266.42	974.252	739.286	542.808	182.101	75.2949	28.4265	4.41158
pJH9-20	empty	-0.278907	-0.204388	-0.264365	0.145048	-0.133695	-0.00808256	0.24357	-0.23324	0.220064	0.39073	0.256062	-0.132798
BLANK	blank

## Sheet: P2-R3
##BLOCKS= 2
Plate:	OD	1.3	PlateFormat	Endpoint	Absorbance		Raw	FALSE	1						1	590	1	12	96	1	6	None
	Temperature(｡C)	1	2	3	4	5	6	7	8	9	10	11	12
	37	1.0499	1.0702	1.0596	1.0486	1.0406	1.0587	1.0533	1.0692	1.0797	1.0769	1.0887	1.0636
		1.0653	1.0806	1.0578	1.0611	1.0666	1.0594	1.0621	1.0602	1.0697	1.0783	1.0678	1.0558
		1.0409	1.0594	1.0548	1.0608	1.0562	1.0577	1.0561	1.059	1.0437	1.0582	1.0546	1.0639
		1.119	1.111	1.1168	1.0927	1.0996	1.0898	1.0682	1.0551	1.0478	1.0415	1.0584	1.0413
		1.0228	1.0578	1.0585	1.0395	1.0483	1.0472	1.045	1.0411	1.0416	1.0405	1.0377	1.0525
0.95		0.0148	0.013	0.0117	0.01	0.0127	0.0105	0.0079	0.0086	0.0091	0.008	0.0087	0.0067
							BLANK:	0.0101417
Plate:	RFP-lo	1.3	PlateFormat	Endpoint	Fluorescence	FALSE	Raw	FALSE	1						1	620	1	12	96	565	Automatic	610			30	Medium			1	6	None
	Temperature(｡C)	1	2	3	4	5	6	7	8	9	10	11	12
	37	4.635	5.945	4.767	6.537	6.712	8.181	9.607	16.492	25.279	29.732	30.367	31.172
		4.277	10.395	9.81	11.289	14.47	18.007	22.793	26.07	30.603	32.921	31.952	30.9
		5.276	13.81	15.285	13.408	14.476	21.026	26.532	28.648	31.152	32.933	33.658	33.731
		2827.56	2146.45	2022.34	1631.65	1483.74	1184.74	845.198	640.4	201.981	93.289	39.804	6.918
		1.94	1.989	2.005	1.873	2.24	2.517	2.132	2.667	2.361	2.051	2.03	2.237
		1.636	0.644	1.146	1.043	1.114	1.141	0.61	1.041	1.285	1.338	0.528	0.7
	OD Adj
		1	2	3	4	5	6	7	8	9	10	11	12
		4.45777	5.60818	4.54234	6.29491	6.51361	7.80214	9.20953	15.5723	23.635	27.8714	28.1552	29.5902
		4.05342	9.71079	9.36374	10.7416	13.6967	17.1616	21.6672	24.8272	28.8828	30.8203	30.2101	29.5508
		5.11856	13.1617	14.6316	12.7615	13.8386	20.0714	25.3662	27.3135	30.1405	31.4229	32.2253	32.0102
		2549.97	1949.8	1827.43	1507.22	1361.9	1097.33	798.82	612.847	194.651	90.4526	37.9716	6.70896
		1.91575	1.89852	1.91251	1.81958	2.15767	2.42706	2.06019	2.58691	2.28899	1.99057	1.97556	2.14609
							EMPTY:	2.09828
	RFP BG Adj
		40 mM	10 mM	5 mM	1 mM	500 uM	200 uM	100 uM	50 uM	20 uM	10 uM	5 uM	no arab
pJH7-64	S05	2.35948	3.5099	2.44406	4.19662	4.41532	5.70386	7.11125	13.474	21.5367	25.7731	26.0569	27.4919
pJH7-65	S05+A05	1.95514	7.61251	7.26546	8.64334	11.5984	15.0634	19.5689	22.7289	26.7845	28.7221	28.1119	27.4525
pJH7-66	S05+A04+A05	3.02028	11.0634	12.5333	10.6632	11.7403	17.9732	23.2679	25.2152	28.0423	29.3246	30.127	29.9119
pJH4-60	pos ind	2547.87	1947.7	1825.33	1505.12	1359.8	1095.23	796.722	610.749	192.552	88.3543	35.8733	4.61068
pJH9-20	empty	-0.182534	-0.199764	-0.185769	-0.278703	0.0593836	0.328774	-0.038098	0.48863	0.190709	-0.107714	-0.122726	0.0478116
BLANK	blank

[truncated: 3 more sheets: P2-R4, P2-R5, P2-R6]
