# Supplementary material for: Modular Synthetic Inverters from Zinc Finger Proteins and Small RNAs
Source: PLoS One. 2016 Feb 17;11(2):e0149483. doi: 10.1371/journal.pone.0149483 (PMC4757538; doi:10.1371/journal.pone.0149483)
Supplement: S1 Dataset — ZIP file containing Excel 2013 files of raw and adjusted data presented in this paper. (ZIP) [file pone.0149483.s003.zip › Fig7.xlsx]

## Sheet: Ind Fold
-sRNA	ZFP16-59	ZFP16-57	ZFP16-56		+sRNA	ZFP16-59	ZFP16-57	ZFP16-56
sLS	7.02	3.14	3.27		sLS	4.37	1.52	1.74
s05	9.55	4.67	10.9		s05	10.78	5.54	8.11
s04	10.95	3.79	7.21		s04	12.15	4.67	6.18

## Sheet: Max
-sRNA	ZFP16-59	ZFP16-57	ZFP16-56		+sRNA	ZFP16-59	ZFP16-57	ZFP16-56
sLS	20.7	17.57	14.69		s05	20.85	16.47	13.45
s05	27.72	44.43	90.6		s05	27.77	43.9	92.31
s04	26.03	25.28	90.49		s04	27.03	26.2	93.6
