# Supplementary material for: Modular Synthetic Inverters from Zinc Finger Proteins and Small RNAs
Source: PLoS One. 2016 Feb 17;11(2):e0149483. doi: 10.1371/journal.pone.0149483 (PMC4757538; doi:10.1371/journal.pone.0149483)
Supplement: S1 Dataset — ZIP file containing Excel 2013 files of raw and adjusted data presented in this paper. (ZIP) [file pone.0149483.s003.zip › Fig8.xlsx]

## Sheet: 2014-11-13-Inv-S05Test-P1
##BLOCKS= 2
Plate:	OD	1.3	PlateFormat	Endpoint	Absorbance		Raw	FALSE	1						1	590	1	12	96	1	8	None
	Temperature(｡C)	1	2	3	4	5	6	7	8	9	10	11	12
	37	1.0188	1.0206	1.0174	1.0151	1.0161	1.0147	1.0233	1.0296	1.0253	1.043	1.0369	1.0304
		1.0217	1.0154	1.0004	1.0153	1.0061	1.014	1.0309	1.0225	1.0276	1.0303	1.0098	1.0005
		1.0185	0.9995	1.0111	0.9963	1.0109	1.0355	1.0181	1.0263	1.0366	1.0348	1.0398	1.0215
		0.9695	0.9653	0.9865	1.0091	0.9983	1.0105	1.0007	1.0006	0.9962	1.015	1.0234	0.9944
		0.9627	0.9791	0.9705	0.9949	0.9856	0.9799	1.0008	1.0099	1.0035	1.0046	1.0113	0.9917
		0.9784	0.9874	0.9821	0.9788	0.9544	0.9829	0.9618	0.9893	1.0148	1.0044	0.9953	0.9912
		1.0556	1.0389	1.0257	1.0185	1.0121	1.0196	1.0116	1.0054	1.0301	1.0111	1.013	0.9894
0.9		0.0058	0.0056	0.0046	0.0042	0.0046	0.0044	0.0142	0.004	0.0034	0.0045	0.0034	0.0025
							BLANK:	0.0051
Plate:	RFP-lo	1.3	PlateFormat	Endpoint	Fluorescence	FALSE	Raw	FALSE	1						1	620	1	12	96	565	Automatic	610			30	Medium			1	8	None
	Temperature(｡C)	1	2	3	4	5	6	7	8	9	10	11	12
	37	3.514	4.621	5.111	5.473	5.126	6.179	8.743	10.689	15.813	20.621	22.428	23.619
		3.085	3.573	2.883	4.415	4.483	5.345	7.516	10.072	16.427	18.867	22.448	22.765
		2.79	3.555	3.991	3.242	4.816	2.815	6.97	8.964	16.014	17.527	23.49	23.581
		2.167	1.978	2.032	1.745	2.661	2.672	2.815	3.167	4.006	5.268	4.435	4.461
		2.518	2.581	2.479	2.077	2.71	2.268	2.721	3.246	4.304	4.413	5.423	5.174
		1.924	2.42	2.216	2.003	2.286	2.531	2.41	3.05	3.29	3.516	4.35	4.042
		2314.69	1686.33	1494.58	1218.37	1099.33	923.568	708.019	466.335	200.507	90.884	36.528	4.63
		0.563	0.118	0.58	0.117	0.284	0.159	0.565	0.264	0.307	0.433	0.357	0.037
							BLANK:	0.315333
		40 mM	10 mM	5 mM	1 mM	500 uM	200 uM	100 uM	50 uM	20 uM	10 uM	5 uM	no arab
	pJH7-17 R1	3.15544	4.23995	4.7374	5.1066	4.75833	5.80791	8.27702	10.1256	15.1908	19.5642	21.4312	22.7286
	pJH7-17 R2	2.72444	3.22445	2.57979	4.05827	4.1635	4.9853	7.01956	9.5898	15.7571	18.0957	22.0291	22.5534
	pJH7-17 R3	2.44194	3.25791	3.65374	2.95265	4.47471	2.42592	6.56927	8.46912	15.2193	16.7152	22.3975	22.8903
	pJH8-51 R1	1.92002	1.73158	1.7492	1.42397	2.36173	2.34401	2.51071	2.86456	3.72381	4.90412	4.04563	4.19051
	pJH8-51 R2	2.30019	2.32615	2.24121	1.77982	2.44229	2.00315	2.41606	2.91667	3.99506	4.09972	5.07619	4.92466
	pJH8-51 R3	1.6528	2.14259	1.94541	1.73325	2.07592	2.26597	2.18947	2.77857	2.94609	3.20291	4.0746	3.7792
	pJH4-37	2203.12	1630.89	1464.1	1201.95	1091.37	910.057	703.133	465.88	195.309	90.0285	35.9288	4.38349
	BLANK	--	--	--	--	--	--	--	--	--	--	--	--
		40 mM	10 mM	5 mM	1 mM	500 uM	200 uM	100 uM	50 uM	20 uM	10 uM	5 uM	no arab		ind fold
pJH7-17 (Bujard 5'-UTR)	pJH7-17 AVG	2.86089	3.48714	3.63695	4.16383	4.41164	5.10672	7.2221	9.51016	15.8857	18.8246	22.4938	22.5414		7.87914
	pJH7-17 STD ERR	0.120151	0.150647	0.259646	0.353824	0.152847	0.540216	0.243856	0.233072	0.289656	0.663613	0.32692	0.766181
pJH8-51 (sense 05)	pJH8-51 AVG	2.10707	1.96795	1.96411	1.80053	2.24367	2.07231	2.56457	2.85356	3.74292	4.16406	4.5117	4.52259		2.14639
	pJH8-51 STD ERR	0.156775	0.111798	0.0708787	0.101691	0.0636462	0.0818345	0.13784	0.0615971	0.171332	0.249893	0.23376	0.247607
	POS IND	2246.81	1649.96	1482.57	1219.89	1110.22	926.361	712.358	470.971	198.713	88.1416	35.3212	3.97199

## Sheet: 2014-11-13-Inv-S05Test-P2
##BLOCKS= 2
Plate:	OD	1.3	PlateFormat	Endpoint	Absorbance		Raw	FALSE	1						1	590	1	12	96	1	8	None
	Temperature(｡C)	1	2	3	4	5	6	7	8	9	10	11	12
	37	1.0069	1.0211	1.006	1.0161	1.0139	1.0261	1.0253	1.0554	1.0472	1.051	1.0469	1.0709
		1.003	1.033	1.008	1.0006	1.0233	1.0193	1.0112	1.0418	1.0465	1.0396	1.0691	1.0621
		1.0276	1.0322	1.02	1.0284	1.0368	1.0541	1.0393	1.0667	1.0663	1.0668	1.0726	1.0795
		0.9793	0.9756	0.9858	0.989	1.0099	0.9908	1.0045	1.0138	1.0581	1.0437	1.0501	1.0438
		0.9836	0.9968	1.0016	1.0012	1.0071	1.0109	1.0132	1.0204	1.0072	1.0343	1.0191	1.0205
		0.9877	0.9846	0.9983	0.9957	0.9982	0.9963	1.0011	1.0047	1.0199	1.0238	1.0206	1.0023
		1.0492	1.032	1.0401	1.0207	1.025	1.0131	1.0163	1.0166	1.0262	1.0195	1.0242	1.0147
0.9		0.0015	0.0015	0.0014	0.0012	0.0009	0.0006	0.0002	-0.0002	0.0034	0.0001	0.0003	-0.0002
							BLANK:	0.000891667
Plate:	RFP-lo	1.3	PlateFormat	Endpoint	Fluorescence	FALSE	Raw	FALSE	1						1	620	1	12	96	565	Automatic	610			30	Medium			1	8	None
	Temperature(｡C)	1	2	3	4	5	6	7	8	9	10	11	12
	37	3.89	4.223	4.431	6.049	5.537	7.42	8.451	11.181	17.974	22.177	23.996	21.04
		3.489	4.173	4.22	4.677	5.085	6.375	7.286	10.069	16.751	18.339	24.774	24.307
		3.287	3.813	4.036	4.039	4.475	5.894	7.986	10.912	18.739	22.853	26.362	28.174
		2.403	2.038	2.376	2.314	2.888	2.584	3.441	3.451	4.793	4.637	4.685	5.195
		2.595	2.654	2.455	2.41	2.587	2.314	2.868	3.236	4.148	4.625	5.161	4.828
		3.384	2.562	2.712	2.836	2.86	2.636	3.727	3.7	4.909	5.653	6.136	6.224
		2401.73	1721.52	1560.46	1262.93	1156.86	954.749	733.276	484.115	207.808	88.435	36.098	4.185
		0.751	0.504	0.476	0.705	0.682	0.56	0.623	0.622	0.524	0.377	0.484	0.596
							BLANK:	0.575333
		40 mM	10 mM	5 mM	1 mM	500 uM	200 uM	100 uM	50 uM	20 uM	10 uM	5 uM	no arab
	pJH7-17 R1	3.29487	3.57541	3.83607	5.39167	4.89795	6.67637	7.68802	10.0575	16.6286	20.5709	22.3905	19.1257
	pJH7-17 R2	2.90754	3.48575	3.61894	4.10286	4.41083	5.69483	6.6422	9.12056	15.4701	17.1017	22.6535	22.3629
	pJH7-17 R3	2.64113	3.13938	3.39578	3.37094	3.76449	5.04997	7.13656	9.69843	17.0485	20.9002	24.0613	25.5873
	pJH8-51 R1	1.868	1.50062	1.82826	1.75959	2.29202	2.02914	2.85536	2.83902	3.98944	3.89493	3.91692	4.4296
	pJH8-51 R2	2.0552	2.08721	1.87834	1.8341	1.99925	1.72144	2.26479	2.60975	3.55027	3.91875	4.50366	4.17088
	pJH8-51 R3	2.84621	2.01957	2.14222	2.27246	2.29083	2.07017	3.15101	3.11281	4.25283	4.96395	5.45319	5.64072
	pJH4-37	2290.5	1669.02	1501.03	1237.84	1129.07	942.665	721.582	476.062	202.117	86.2546	34.7136	3.5605
	BLANK	--	--	--	--	--	--	--	--	--	--	--	--
